# Supplementary material for: ﻿Two new cave-dwelling Spiricoelotes species (Araneae, Agelenidae) from Hubei, China
Source: Zookeys. 2025 Jul 16;1245:383–97. doi: 10.3897/zookeys.1245.145389 (PMC12287721; doi:10.3897/zookeys.1245.145389)
Supplement: XML Treatment for Spiricoelotes [file zookeys.1245.145389-treatment1.xml]

<!DOCTYPE tp:taxon-treatment
  PUBLIC "-//TaxonX//DTD Taxonomic Treatment Publishing DTD v0 20100105//EN" "tax-treatment-NSO.dtd">
<tp:taxon-treatment xmlns:tp="http://www.plazi.org/taxpub"><tp:treatment-meta><kwd-group><label>Taxon classification</label><kwd>
                <named-content content-type="kingdom">Animalia</named-content>
              </kwd><kwd>
                <named-content content-type="order">Araneae</named-content>
              </kwd><kwd>
                <named-content content-type="family">Agelenidae</named-content>
              </kwd></kwd-group><mixed-citation publication-type="journal"><person-group><name><surname>Chen</surname><given-names>Hailun</given-names></name><name><surname>Liu</surname><given-names>Jie</given-names></name><name><surname>Wei</surname><given-names>Mian</given-names></name></person-group><article-title>﻿Two new cave-dwelling <italic><tp:taxon-name><tp:taxon-name-part taxon-name-part-type="genus" reg="Spiricoelotes">Spiricoelotes</tp:taxon-name-part></tp:taxon-name></italic> species (<tp:taxon-name><tp:taxon-name-part taxon-name-part-type="order">Araneae</tp:taxon-name-part></tp:taxon-name>, <tp:taxon-name><tp:taxon-name-part taxon-name-part-type="family">Agelenidae</tp:taxon-name-part></tp:taxon-name>) from Hubei, China</article-title><source>Zookeys</source><day>16</day><month>07</month><year>2025</year><volume>1245</volume><fpage>383</fpage><lpage>397</lpage><pub-id pub-id-type="doi">10.3897/zookeys.1245.145389</pub-id></mixed-citation></tp:treatment-meta><tp:nomenclature><label>﻿Genus</label><tp:taxon-name>
              <object-id xmlns:xlink="http://www.w3.org/1999/xlink" content-type="arpha" xlink:type="simple">76B15187-98CD-51F3-950C-46FE43E6955F</object-id>
              <tp:taxon-name-part taxon-name-part-type="genus" reg="Spiricoelotes">Spiricoelotes</tp:taxon-name-part>
            </tp:taxon-name><tp:taxon-authority>Wang, 2002</tp:taxon-authority></tp:nomenclature><tp:treatment-sec sec-type="type species" id="SECID0E5DAE"><title>Type species.</title><p><italic><tp:taxon-name><tp:taxon-name-part taxon-name-part-type="genus" reg="Spiricoelotes">Spiricoelotes</tp:taxon-name-part><tp:taxon-name-part taxon-name-part-type="species" reg="zonatus">zonatus</tp:taxon-name-part></tp:taxon-name></italic> (Peng &amp; Wang, 1997).</p></tp:treatment-sec><tp:treatment-sec sec-type="diagnosis" id="SECID0EPEAE"><title>Diagnosis.</title><p>With the inclusion of additional species in <italic><tp:taxon-name><tp:taxon-name-part taxon-name-part-type="genus" reg="Spiricoelotes">Spiricoelotes</tp:taxon-name-part></tp:taxon-name></italic>, the diagnostic characteristics of the genus are revised in this study. The males can be identified by the hook-shaped patellar apophysis, the slender, elongate conductor, the presence of a tegular ridge that is matched with the dorsal ridge (apophysis) of the conductor, and the reduction or absence of the median apophysis. The females can be identified by the absence of epigynal teeth, the reduction of the atrium, and deep hoods.</p></tp:treatment-sec></tp:taxon-treatment>
