# Supplementary material for: ﻿Two new cave-dwelling Spiricoelotes species (Araneae, Agelenidae) from Hubei, China
Source: Zookeys. 2025 Jul 16;1245:383–97. doi: 10.3897/zookeys.1245.145389 (PMC12287721; doi:10.3897/zookeys.1245.145389)
Supplement: XML Treatment for Spiricoelotes metyr [file zookeys.1245.145389-treatment2.xml]

<!DOCTYPE tp:taxon-treatment
  PUBLIC "-//TaxonX//DTD Taxonomic Treatment Publishing DTD v0 20100105//EN" "tax-treatment-NSO.dtd">
<tp:taxon-treatment xmlns:tp="http://www.plazi.org/taxpub"><tp:treatment-meta><kwd-group><label>Taxon classification</label><kwd>
                <named-content content-type="kingdom">Animalia</named-content>
              </kwd><kwd>
                <named-content content-type="order">Araneae</named-content>
              </kwd><kwd>
                <named-content content-type="family">Agelenidae</named-content>
              </kwd></kwd-group><mixed-citation publication-type="journal"><person-group><name><surname>Chen</surname><given-names>Hailun</given-names></name><name><surname>Liu</surname><given-names>Jie</given-names></name><name><surname>Wei</surname><given-names>Mian</given-names></name></person-group><article-title>﻿Two new cave-dwelling <italic><tp:taxon-name><tp:taxon-name-part taxon-name-part-type="genus" reg="Spiricoelotes">Spiricoelotes</tp:taxon-name-part></tp:taxon-name></italic> species (<tp:taxon-name><tp:taxon-name-part taxon-name-part-type="order">Araneae</tp:taxon-name-part></tp:taxon-name>, <tp:taxon-name><tp:taxon-name-part taxon-name-part-type="family">Agelenidae</tp:taxon-name-part></tp:taxon-name>) from Hubei, China</article-title><source>Zookeys</source><day>16</day><month>07</month><year>2025</year><volume>1245</volume><fpage>383</fpage><lpage>397</lpage><pub-id pub-id-type="doi">10.3897/zookeys.1245.145389</pub-id></mixed-citation></tp:treatment-meta><tp:nomenclature><label>﻿</label><tp:taxon-name>
              <object-id xmlns:xlink="http://www.w3.org/1999/xlink" content-type="arpha" xlink:type="simple">E00578BA-7DB4-5B90-A80E-B4440B5F45D7</object-id>
              <tp:taxon-name-part taxon-name-part-type="genus" reg="Spiricoelotes">Spiricoelotes</tp:taxon-name-part>
              <tp:taxon-name-part taxon-name-part-type="species" reg="metyr">metyr</tp:taxon-name-part>
              <object-id xmlns:xlink="http://www.w3.org/1999/xlink" content-type="zoobank" xlink:type="simple">https://zoobank.org/416A2FE3-BF89-414F-A4E6-2484EE1ED20F</object-id>
            </tp:taxon-name><tp:taxon-status xmlns:xlink="http://www.w3.org/1999/xlink" xlink:type="simple">sp. nov.</tp:taxon-status><xref ref-type="fig" rid="F1">Figs 1</xref><xref ref-type="fig" rid="F2">, 2</xref><xref ref-type="fig" rid="F4">, 4A, B</xref><xref ref-type="fig" rid="F7">, 7A, B</xref><xref ref-type="fig" rid="F8">, 8</xref></tp:nomenclature><tp:treatment-sec sec-type="type material" id="SECID0EZGAE"><title>Type materials.</title><p><bold><italic>Holotype</italic></bold> • ♂ (<named-content xmlns:xlink="http://www.w3.org/1999/xlink" content-type="dwc:institutional_code" xlink:title="Centre for Behavioural Ecology and Evolution, College of Life Sciences, Hubei University" xlink:href="http://grbio.org/institution/hubei-university" xlink:type="simple">CBEE</named-content>, LJ202369), <bold>China: <italic>Hubei Province</italic></bold>: Xianning City, Chongyang County, dark zone of Daquan Cave, <named-content xmlns:xlink="http://www.w3.org/1999/xlink" content-type="dwc:verbatimCoordinates" xlink:type="simple"><named-content content-type="geo-json" specific-use="{&#34;type&#34;:&#34;Point&#34;,&#34;coordinates&#34;:[114.266200,29.553400]}" id="NCID0EPHAE" xlink:type="simple">29.5534°N, 114.2662°E</named-content></named-content>, elevation: 124 m, 31.X.2023, Jian Chang, Mian Wei, Guoyuan Zhang and Haosiyi Zhu leg. <bold><italic>Paratypes</italic></bold>: • 3♂♂3♀♀(<named-content xmlns:xlink="http://www.w3.org/1999/xlink" content-type="dwc:institutional_code" xlink:title="Centre for Behavioural Ecology and Evolution, College of Life Sciences, Hubei University" xlink:href="http://grbio.org/institution/hubei-university" xlink:type="simple">CBEE</named-content>, LJ202370–LJ202375), same data as holotype; • 4♂♂5♀♀(<named-content xmlns:xlink="http://www.w3.org/1999/xlink" content-type="dwc:institutional_code" xlink:title="Centre for Behavioural Ecology and Evolution, College of Life Sciences, Hubei University" xlink:href="http://grbio.org/institution/hubei-university" xlink:type="simple">CBEE</named-content>, LJ202376–LJ202384), <bold>China: <italic>Hubei Province</italic></bold>: Xianning City, Xianan District, dark zone of a nameless cave, <named-content xmlns:xlink="http://www.w3.org/1999/xlink" content-type="dwc:verbatimCoordinates" xlink:type="simple"><named-content content-type="geo-json" specific-use="{&#34;type&#34;:&#34;Point&#34;,&#34;coordinates&#34;:[114.312200,29.771500]}" id="NCID0EGIAE" xlink:type="simple">29.7715°N, 114.3122°E</named-content></named-content>, elevation: 89 m, 10.XII.2023, Jian Chang, Guolong Huang and Mian Wei leg.</p></tp:treatment-sec><tp:treatment-sec sec-type="etymology" id="SECID0ELIAE"><title>Etymology.</title><p>The species name is derived from “Metyr”, a character in the myth of Elden Ring, written by George R.R. Martin. Metyr is depicted as having a massive, finger-shaped body and living in an underground cave; this name refers to the shape of the spermathecae and the habitat of this new species. It is treated as a noun in genitive case.</p></tp:treatment-sec><tp:treatment-sec sec-type="diagnosis" id="SECID0EQIAE"><title>Diagnosis.</title><p>The males of <italic><tp:taxon-name><tp:taxon-name-part taxon-name-part-type="genus" reg="Spiricoelotes">Spiricoelotes</tp:taxon-name-part><tp:taxon-name-part taxon-name-part-type="species" reg="metyr">metyr</tp:taxon-name-part></tp:taxon-name></italic> sp. nov. can be easily distinguished from all other congeners in 1) having a leaf-shaped conductor in dorsal view, with the distal tip of the conductor thin, long, and pointed downward (Fig. <xref ref-type="fig" rid="F1">1A, B</xref>), versus being not leaf-shaped, sometimes coiled, but always pointed upward in other congeners (Fig. <xref ref-type="fig" rid="F3">3B, E</xref>; fig. 25 in <xref ref-type="bibr" rid="B4">Shimojana 1989</xref>; figs 1B, 3B, 5B, 7B, 9B in <xref ref-type="bibr" rid="B1">Chen et al. 2016</xref>); 2) the patellar apophysis extremely strong and long (Fig. <xref ref-type="fig" rid="F1">1B, C</xref>), versus being relatively thin and short in other congeners (Fig. <xref ref-type="fig" rid="F3">3C, F</xref>; fig. 25 in <xref ref-type="bibr" rid="B4">Shimojana 1989</xref>; figs 1C, 3C, 5C, 7C, 9C in <xref ref-type="bibr" rid="B1">Chen et al. 2016</xref>); 3) the cymbial furrow extremely long, approximately 4/5 the length of the cymbium (Fig. <xref ref-type="fig" rid="F1">1C</xref>), versus being subequal to or less than 1/2 the length of the cymbium in other congeners (Fig. <xref ref-type="fig" rid="F3">3C, F</xref>; fig. 25 in <xref ref-type="bibr" rid="B4">Shimojana 1989</xref>; figs 1C, 3C, 5C, 7C, 9C in <xref ref-type="bibr" rid="B1">Chen et al. 2016</xref>). The females of the new species resemble those of <italic><tp:taxon-name><tp:taxon-name-part taxon-name-part-type="genus" reg="Spiricoelotes">S.</tp:taxon-name-part><tp:taxon-name-part taxon-name-part-type="species" reg="xiongxinensis">xiongxinensis</tp:taxon-name-part></tp:taxon-name></italic> in 1) having laterally situated copulatory openings that are far apart, and extremely short copulatory ducts (Fig. <xref ref-type="fig" rid="F2">2A, B</xref>; fig. 11A, B in <xref ref-type="bibr" rid="B1">Chen et al. 2016</xref>); 2) shallow and wide hoods (Fig. <xref ref-type="fig" rid="F2">2A</xref>; fig. 11A in <xref ref-type="bibr" rid="B1">Chen et al. 2016</xref>); 3) spermathecae that are not coiled, with the length of the spermatheca being subequal to the length of the epigynal plate (Fig. <xref ref-type="fig" rid="F2">2B</xref>; fig. 11B in <xref ref-type="bibr" rid="B1">Chen et al. 2016</xref>). In other congeners, the copulatory openings are situated relatively medially and are close to each other (Figs <xref ref-type="fig" rid="F5">5A, B</xref>, <xref ref-type="fig" rid="F6">6A, B</xref>; figs 28, 29 in <xref ref-type="bibr" rid="B4">Shimojana 1989</xref>; figs 2A, B, 6A, B, 8A, B, 10A, B in <xref ref-type="bibr" rid="B1">Chen et al. 2016</xref>), or laterally situated but with long copulatory ducts in <italic><tp:taxon-name><tp:taxon-name-part taxon-name-part-type="genus" reg="Spiricoelotes">S.</tp:taxon-name-part><tp:taxon-name-part taxon-name-part-type="species" reg="chufengensis">chufengensis</tp:taxon-name-part></tp:taxon-name></italic> (fig. 4A, B in <xref ref-type="bibr" rid="B1">Chen et al. 2016</xref>); the hoods deep and thin (figs 5A, 6A; fig. 28 in <xref ref-type="bibr" rid="B4">Shimojana 1989</xref>; figs 2A, 4A, 6A, 8A, 10A in <xref ref-type="bibr" rid="B1">Chen et al. 2016</xref>); the spermathecae coiled (Figs <xref ref-type="fig" rid="F5">5B</xref>, <xref ref-type="fig" rid="F6">6B</xref>; fig. 29 in <xref ref-type="bibr" rid="B4">Shimojana 1989</xref>), or not coiled but less than half the length of the epigynal plate (figs 2B, 4B, 6B, 8B, 10B in <xref ref-type="bibr" rid="B1">Chen et al. 2016</xref>). But the new species can be differentiated from <italic><tp:taxon-name><tp:taxon-name-part taxon-name-part-type="genus" reg="Spiricoelotes">S.</tp:taxon-name-part><tp:taxon-name-part taxon-name-part-type="species" reg="xiongxinensis">xiongxinensis</tp:taxon-name-part></tp:taxon-name></italic> in having relatively thin, regularly shaped spermathecae (Fig. <xref ref-type="fig" rid="F2">2B</xref>), versus thick and irregularly shaped in <italic><tp:taxon-name><tp:taxon-name-part taxon-name-part-type="genus" reg="Spiricoelotes">S.</tp:taxon-name-part><tp:taxon-name-part taxon-name-part-type="species" reg="xiongxinensis">xiongxinensis</tp:taxon-name-part></tp:taxon-name></italic> (fig. 11B in <xref ref-type="bibr" rid="B1">Chen et al. 2016</xref>).</p><fig id="F1" position="float" orientation="portrait"><object-id xmlns:xlink="http://www.w3.org/1999/xlink" content-type="doi" xlink:type="simple">10.3897/zookeys.1245.145389.figure1</object-id><object-id xmlns:xlink="http://www.w3.org/1999/xlink" content-type="arpha" xlink:type="simple">010EEBF0-BD88-5E92-9836-976226572E20</object-id><label>Figure 1.</label><caption><p>Male palp of <italic><tp:taxon-name><tp:taxon-name-part taxon-name-part-type="genus" reg="Spiricoelotes">Spiricoelotes</tp:taxon-name-part><tp:taxon-name-part taxon-name-part-type="species" reg="metyr">metyr</tp:taxon-name-part></tp:taxon-name></italic> sp. nov. <bold>A</bold>–<bold>C.</bold> Left palp: <bold>A.</bold> Prolateral view; <bold>B.</bold> Ventral view; <bold>C.</bold> Retrolateral view. Abbreviations: C = conductor; CF = cymbial furrow; CDM = dorsal margin of conductor; CDR = dorsal ridge of conductor; CVM = ventral margin of conductor; EB = embolic base; Em = embolus; LTA = lateral tibial apophysis; MA = median apophysis; MR = membranous ridge of dorsal margin of conductor; PA = patellar apophysis; RTA = retrolateral tibial apophysis; ST = subtegulum; T = tegulum; TR = tegular ridge; TS = tegular sclerite. Scale bar: 0.50 mm.</p></caption><graphic xmlns:xlink="http://www.w3.org/1999/xlink" xlink:href="zookeys-1245-383_article-145389__-g001.jpg" position="float" orientation="portrait" xlink:type="simple" id="oo_1375238.jpg"><uri content-type="original_file" xlink:type="simple">https://binary.pensoft.net/fig/1375238</uri></graphic></fig><fig id="F2" position="float" orientation="portrait"><object-id xmlns:xlink="http://www.w3.org/1999/xlink" content-type="doi" xlink:type="simple">10.3897/zookeys.1245.145389.figure2</object-id><object-id xmlns:xlink="http://www.w3.org/1999/xlink" content-type="arpha" xlink:type="simple">D3886E45-4E94-5FBA-BDAF-5D60E07C9CBC</object-id><label>Figure 2.</label><caption><p>Epigynes of <italic><tp:taxon-name><tp:taxon-name-part taxon-name-part-type="genus" reg="Spiricoelotes">Spiricoelotes</tp:taxon-name-part><tp:taxon-name-part taxon-name-part-type="species" reg="metyr">metyr</tp:taxon-name-part></tp:taxon-name></italic> sp. nov. <bold>A.</bold> Epigyne, ventral view; <bold>B.</bold> Vulva, dorsal view; <bold>C.</bold> Variation of epigyne, ventral view. Abbreviations: CO = copulatory open; CD = copulatory duct; FD = fertilization duct; H = hood; S = spermatheca; SH = spermathecal head. Scale bars: 0.20 mm.</p></caption><graphic xmlns:xlink="http://www.w3.org/1999/xlink" xlink:href="zookeys-1245-383_article-145389__-g002.jpg" position="float" orientation="portrait" xlink:type="simple" id="oo_1375239.jpg"><uri content-type="original_file" xlink:type="simple">https://binary.pensoft.net/fig/1375239</uri></graphic></fig><fig id="F3" position="float" orientation="portrait"><object-id xmlns:xlink="http://www.w3.org/1999/xlink" content-type="doi" xlink:type="simple">10.3897/zookeys.1245.145389.figure3</object-id><object-id xmlns:xlink="http://www.w3.org/1999/xlink" content-type="arpha" xlink:type="simple">C5E459A3-EA35-5A08-B991-274FA9D9600E</object-id><label>Figure 3.</label><caption><p>Male palps of <italic><tp:taxon-name><tp:taxon-name-part taxon-name-part-type="genus" reg="Spiricoelotes">Spiricoelotes</tp:taxon-name-part><tp:taxon-name-part taxon-name-part-type="species" reg="zhengi">zhengi</tp:taxon-name-part></tp:taxon-name></italic> sp. nov. and <italic><tp:taxon-name><tp:taxon-name-part taxon-name-part-type="genus" reg="Spiricoelotes">Spiricoelotes</tp:taxon-name-part><tp:taxon-name-part taxon-name-part-type="species" reg="zonatus">zonatus</tp:taxon-name-part></tp:taxon-name></italic>. <bold>A–C.</bold> Left palp of <italic><tp:taxon-name><tp:taxon-name-part taxon-name-part-type="genus" reg="Spiricoelotes">Spiricoelotes</tp:taxon-name-part><tp:taxon-name-part taxon-name-part-type="species" reg="zhengi">zhengi</tp:taxon-name-part></tp:taxon-name></italic> sp. nov. <bold>D–F.</bold> Left palp of <italic><tp:taxon-name><tp:taxon-name-part taxon-name-part-type="genus" reg="Spiricoelotes">Spiricoelotes</tp:taxon-name-part><tp:taxon-name-part taxon-name-part-type="species" reg="zonatus">zonatus</tp:taxon-name-part></tp:taxon-name></italic>. <bold>A, D.</bold> Prolateral view; <bold>B, E.</bold> Ventral view; <bold>C, F.</bold> Retrolateral view. Abbreviations: C = conductor; CF = cymbial furrow; CDM = dorsal margin of conductor; CDR = dorsal ridge of conductor; CVM = ventral margin of conductor; EB = embolic base; Em = embolus; LTA = lateral tibial apophysis; MA = Median apophysis; MR = membranous ridge of dorsal margin of conductor; PA = patellar apophysis; RTA = retrolateral tibial apophysis; ST = subtegulum; T = tegulum; TR = tegular ridge; TS = tegular sclerite. Scale bars: 0.50 mm.</p></caption><graphic xmlns:xlink="http://www.w3.org/1999/xlink" xlink:href="zookeys-1245-383_article-145389__-g003.jpg" position="float" orientation="portrait" xlink:type="simple" id="oo_1375240.jpg"><uri content-type="original_file" xlink:type="simple">https://binary.pensoft.net/fig/1375240</uri></graphic></fig><fig id="F4" position="float" orientation="portrait"><object-id xmlns:xlink="http://www.w3.org/1999/xlink" content-type="doi" xlink:type="simple">10.3897/zookeys.1245.145389.figure4</object-id><object-id xmlns:xlink="http://www.w3.org/1999/xlink" content-type="arpha" xlink:type="simple">1789F6E1-BAC9-5314-9DC5-C43FF4AD6510</object-id><label>Figure 4.</label><caption><p>Male palpal bulbs of <italic><tp:taxon-name><tp:taxon-name-part taxon-name-part-type="genus" reg="Spiricoelotes">Spiricoelotes</tp:taxon-name-part></tp:taxon-name></italic> spp. <bold>A, B.</bold><italic><tp:taxon-name><tp:taxon-name-part taxon-name-part-type="genus" reg="Spiricoelotes">S.</tp:taxon-name-part><tp:taxon-name-part taxon-name-part-type="species" reg="metyr">metyr</tp:taxon-name-part></tp:taxon-name></italic> sp. nov.; <bold>C, D.</bold><italic><tp:taxon-name><tp:taxon-name-part taxon-name-part-type="genus" reg="Spiricoelotes">S.</tp:taxon-name-part><tp:taxon-name-part taxon-name-part-type="species" reg="zhengi">zhengi</tp:taxon-name-part></tp:taxon-name></italic> sp. nov.; <bold>E, F.</bold><italic><tp:taxon-name><tp:taxon-name-part taxon-name-part-type="genus" reg="Spiricoelotes">S.</tp:taxon-name-part><tp:taxon-name-part taxon-name-part-type="species" reg="zonatus">zonatus</tp:taxon-name-part></tp:taxon-name></italic>. <bold>A, C, E.</bold> Retrolatral view; <bold>B, D, F.</bold> Dorsal view. Abbreviations: CDM = dorsal margin of conductor; CDR = dorsal ridge of conductor; CVM = ventral margin of conductor; MR = membranous ridge of dorsal margin of conductor; TR = tegular ridge. Scale bars: 0.50 mm.</p></caption><graphic xmlns:xlink="http://www.w3.org/1999/xlink" xlink:href="zookeys-1245-383_article-145389__-g004.jpg" position="float" orientation="portrait" xlink:type="simple" id="oo_1375241.jpg"><uri content-type="original_file" xlink:type="simple">https://binary.pensoft.net/fig/1375241</uri></graphic></fig><fig id="F5" position="float" orientation="portrait"><object-id xmlns:xlink="http://www.w3.org/1999/xlink" content-type="doi" xlink:type="simple">10.3897/zookeys.1245.145389.figure5</object-id><object-id xmlns:xlink="http://www.w3.org/1999/xlink" content-type="arpha" xlink:type="simple">099B32E7-BF7E-50BC-A720-04C83E702654</object-id><label>Figure 5.</label><caption><p>Epigyne of <italic><tp:taxon-name><tp:taxon-name-part taxon-name-part-type="genus" reg="Spiricoelotes">Spiricoelotes</tp:taxon-name-part><tp:taxon-name-part taxon-name-part-type="species" reg="zhengi">zhengi</tp:taxon-name-part></tp:taxon-name></italic> sp. nov. <bold>A.</bold> Epigyne, ventral view; <bold>B.</bold> Vulva, dorsal view. Abbreviations: CO = copulatory open; CD = copulatory duct; FD = fertilization duct; H = hood; SB = spermathecal base; SH = spermathecal head; SS = spermathecal stalk. Scale bar: 0.20 mm.</p></caption><graphic xmlns:xlink="http://www.w3.org/1999/xlink" xlink:href="zookeys-1245-383_article-145389__-g005.jpg" position="float" orientation="portrait" xlink:type="simple" id="oo_1375242.jpg"><uri content-type="original_file" xlink:type="simple">https://binary.pensoft.net/fig/1375242</uri></graphic></fig><fig id="F6" position="float" orientation="portrait"><object-id xmlns:xlink="http://www.w3.org/1999/xlink" content-type="doi" xlink:type="simple">10.3897/zookeys.1245.145389.figure6</object-id><object-id xmlns:xlink="http://www.w3.org/1999/xlink" content-type="arpha" xlink:type="simple">F9E2E7EF-0B7D-5F2D-8459-C71E50BD2F8B</object-id><label>Figure 6.</label><caption><p>Epigyne of <italic><tp:taxon-name><tp:taxon-name-part taxon-name-part-type="genus" reg="Spiricoelotes">Spiricoelotes</tp:taxon-name-part><tp:taxon-name-part taxon-name-part-type="species" reg="zonatus">zonatus</tp:taxon-name-part></tp:taxon-name></italic>. <bold>A.</bold> Epigyne, ventral view; <bold>B.</bold> Vulva, dorsal view. Abbreviations: CO = copulatory open; CD = copulatory duct; FD = fertilization duct; H = hood; SB = spermathecal base; SH = spermathecal head; SS = spermathecal stalk. Scale bar: 0.20 mm.</p></caption><graphic xmlns:xlink="http://www.w3.org/1999/xlink" xlink:href="zookeys-1245-383_article-145389__-g006.jpg" position="float" orientation="portrait" xlink:type="simple" id="oo_1375243.jpg"><uri content-type="original_file" xlink:type="simple">https://binary.pensoft.net/fig/1375243</uri></graphic></fig></tp:treatment-sec><tp:treatment-sec sec-type="description" id="SECID0EDWAE"><title>Description.</title><p><bold>Male holotype</bold> (Fig. <xref ref-type="fig" rid="F7">7A</xref>). Carapace yellowish, cervical and radial grooves indistinct. Chelicerae with 3 promarginal teeth and 5 retromarginal teeth, condyle weak. Sternum longer than wide. Abdomen nearly white, without patterns, covered by blueish gray hairs. Legs yellowish. Total length 6.70. Carapace 3.86 long, 2.69 wide. Abdomen 2.78 long, 1.82 wide. Eye diameters and interdistances: <abbrev xmlns:xlink="http://www.w3.org/1999/xlink" xlink:title="anterior median eye" id="ABBRID0EPWAE" xlink:type="simple">AME</abbrev> 0.16, <abbrev xmlns:xlink="http://www.w3.org/1999/xlink" xlink:title="anterior lateral eye" id="ABBRID0ETWAE" xlink:type="simple">ALE</abbrev> 0.13, <abbrev xmlns:xlink="http://www.w3.org/1999/xlink" xlink:title="posterior median eye" id="ABBRID0EXWAE" xlink:type="simple">PME</abbrev> 0.15, <abbrev xmlns:xlink="http://www.w3.org/1999/xlink" xlink:title="posterior lateral eye" id="ABBRID0E2WAE" xlink:type="simple">PLE</abbrev> 0.12; <abbrev xmlns:xlink="http://www.w3.org/1999/xlink" xlink:title="distance between AME and AME" id="ABBRID0E6WAE" xlink:type="simple">AME–AME</abbrev> 0.07, <abbrev xmlns:xlink="http://www.w3.org/1999/xlink" xlink:title="distance between AME and ALE" id="ABBRID0EDXAE" xlink:type="simple">AME–ALE</abbrev> 0.08, <abbrev xmlns:xlink="http://www.w3.org/1999/xlink" xlink:title="distance between PME and PME" id="ABBRID0EHXAE" xlink:type="simple">PME–PME</abbrev> 0.14, <abbrev xmlns:xlink="http://www.w3.org/1999/xlink" xlink:title="distance between PME and PLE" id="ABBRID0ELXAE" xlink:type="simple">PME–PLE</abbrev> 0.10. Measurements of legs: I 14.81 (4.06, 1.27, 3.50, 3.68, 2.30), II 13.04 (3.68, 1.14, 3.26, 2.73, 2.23), III 13.00 (3.49, 0.68, 2.92, 3.74, 2.17), IV 16.25 (4.32, 0.82, 4.38, 4.16, 2.57).</p><fig id="F7" position="float" orientation="portrait"><object-id xmlns:xlink="http://www.w3.org/1999/xlink" content-type="doi" xlink:type="simple">10.3897/zookeys.1245.145389.figure7</object-id><object-id xmlns:xlink="http://www.w3.org/1999/xlink" content-type="arpha" xlink:type="simple">8E2D07D2-6F88-5108-868B-0CD2681447B0</object-id><label>Figure 7.</label><caption><p>Habitus of <italic><tp:taxon-name><tp:taxon-name-part taxon-name-part-type="genus" reg="Spiricoelotes">Spiricoelotes</tp:taxon-name-part></tp:taxon-name></italic> spp., dorsal view. <bold>A, B.</bold><italic><tp:taxon-name><tp:taxon-name-part taxon-name-part-type="genus" reg="Spiricoelotes">S.</tp:taxon-name-part><tp:taxon-name-part taxon-name-part-type="species" reg="metyr">metyr</tp:taxon-name-part></tp:taxon-name></italic> sp. nov.; <bold>C, D.</bold><italic><tp:taxon-name><tp:taxon-name-part taxon-name-part-type="genus" reg="Spiricoelotes">S.</tp:taxon-name-part><tp:taxon-name-part taxon-name-part-type="species" reg="zhengi">zhengi</tp:taxon-name-part></tp:taxon-name></italic> sp. nov.; <bold>E, F.</bold><italic><tp:taxon-name><tp:taxon-name-part taxon-name-part-type="genus" reg="Spiricoelotes">S.</tp:taxon-name-part><tp:taxon-name-part taxon-name-part-type="species" reg="zonatus">zonatus</tp:taxon-name-part></tp:taxon-name></italic>. <bold>A, C, E.</bold> Males; <bold>B, D, F.</bold> Females. The subimages indicate the ocular area, frontal view. Scale bars: 1.00 mm.</p></caption><graphic xmlns:xlink="http://www.w3.org/1999/xlink" xlink:href="zookeys-1245-383_article-145389__-g007.jpg" position="float" orientation="portrait" xlink:type="simple" id="oo_1375244.jpg"><uri content-type="original_file" xlink:type="simple">https://binary.pensoft.net/fig/1375244</uri></graphic></fig><p><bold><italic>Palp</italic></bold> (Fig. <xref ref-type="fig" rid="F1">1</xref>). Patellar apophysis long, as twice long as the length of patella. Retrolateral tibial apophysis subequal to the length of tibia. Lateral tibial apophysis short, subequal to 1/5 the length of retrolateral tibial apophysis. Cymbial furrow long, subequal to 4/5 the length of cymbium. Conductor leaf-shaped from ventral view; ventral margin short and strongly sclerotized; dorsal margin wide, distal tip thin and long, pointed downward, with developed membranous ridge; apophysis of dorsal margin broad and ridge-shaped. Tegular ridge slice-shaped and situated retroalterally, matched with the ridge-shaped dorsal apophysis of conductor. Embolus arising in a 4:00–4:30 o’clock-position, extremely long. Median apophysis reduced.</p><p><bold>Female paratype</bold> (Fig. <xref ref-type="fig" rid="F7">7B</xref>). Same in colour, abdominal patterns, and chelicera teeth as male. Total length 7.89. Carapace 3.99 long, 2.56 wide. Abdomen 3.67 long, 2.61 wide. Eye diameters and interdistances: <abbrev xmlns:xlink="http://www.w3.org/1999/xlink" xlink:title="anterior median eye" id="ABBRID0EB1AE" xlink:type="simple">AME</abbrev> 0.15, <abbrev xmlns:xlink="http://www.w3.org/1999/xlink" xlink:title="anterior lateral eye" id="ABBRID0EF1AE" xlink:type="simple">ALE</abbrev> 0.14, <abbrev xmlns:xlink="http://www.w3.org/1999/xlink" xlink:title="posterior median eye" id="ABBRID0EJ1AE" xlink:type="simple">PME</abbrev> 0.16, <abbrev xmlns:xlink="http://www.w3.org/1999/xlink" xlink:title="posterior lateral eye" id="ABBRID0EN1AE" xlink:type="simple">PLE</abbrev> 0.15; <abbrev xmlns:xlink="http://www.w3.org/1999/xlink" xlink:title="distance between AME and AME" id="ABBRID0ER1AE" xlink:type="simple">AME–AME</abbrev> 0.09, <abbrev xmlns:xlink="http://www.w3.org/1999/xlink" xlink:title="distance between AME and ALE" id="ABBRID0EV1AE" xlink:type="simple">AME–ALE</abbrev> 0.11, <abbrev xmlns:xlink="http://www.w3.org/1999/xlink" xlink:title="distance between PME and PME" id="ABBRID0EZ1AE" xlink:type="simple">PME–PME</abbrev> 0.11, <abbrev xmlns:xlink="http://www.w3.org/1999/xlink" xlink:title="distance between PME and PLE" id="ABBRID0E41AE" xlink:type="simple">PME–PLE</abbrev> 0.10. Measurements of legs: I 13. 56 (3.53, 1.16, 3.04, 3.56, 2.27), II 12. 52 (3.37, 1.31, 3.12, 2.92, 1.80), III 11. 42 (3. 17, 0.48, 2.90, 3.30, 1.57), IV 16. 13 (4.14, 0.97, 3.82, 4.81, 2.39).</p><p><bold><italic>Epigyne</italic></bold> (Fig. <xref ref-type="fig" rid="F2">2</xref>). Epigynal plate wider than long. Copulatory openings situated laterally and separated from each other. Hoods located anteriorly. Copulatory ducts extremely short. Spermathecal heads small, situated near the beginning of spermathecal stalks; spermathecae curved-finger-shaped, with smooth surface and with extremely coiled duct inside. Fertilization ducts short, posteriorly situated.</p></tp:treatment-sec><tp:treatment-sec sec-type="variation" id="SECID0EM2AE"><title>Variation.</title><p>The deep hoods appear in only one female individual from Daquan Cave, and we consider it to be a mutation.</p></tp:treatment-sec><tp:treatment-sec sec-type="distribution" id="SECID0ER2AE"><title>Distribution.</title><p>Only known from the type localities (Fig. <xref ref-type="fig" rid="F8">8</xref>).</p><fig id="F8" position="float" orientation="portrait"><object-id xmlns:xlink="http://www.w3.org/1999/xlink" content-type="doi" xlink:type="simple">10.3897/zookeys.1245.145389.figure8</object-id><object-id xmlns:xlink="http://www.w3.org/1999/xlink" content-type="arpha" xlink:type="simple">510969BD-1F29-56F8-848D-269571CEF73F</object-id><label>Figure 8.</label><caption><p>Distributions of <italic><tp:taxon-name><tp:taxon-name-part taxon-name-part-type="genus" reg="Spiricoelotes">Spiricoelotes</tp:taxon-name-part></tp:taxon-name></italic> spp. mentioned in the current paper of China. The hexagrams with white border indicate the localities of the examined materials, with black border indicate the localities of other unexamined materials, and with yellow border indicate the type locality.</p></caption><graphic xmlns:xlink="http://www.w3.org/1999/xlink" xlink:href="zookeys-1245-383_article-145389__-g008.jpg" position="float" orientation="portrait" xlink:type="simple" id="oo_1375245.jpg"><uri content-type="original_file" xlink:type="simple">https://binary.pensoft.net/fig/1375245</uri></graphic></fig></tp:treatment-sec><ref-list><ref id="B4"><mixed-citation xmlns:xlink="http://www.w3.org/1999/xlink" xlink:type="simple"><person-group><name name-style="western"><surname>Shimojana</surname><given-names>M</given-names></name></person-group> (<year>1989</year>) Four new species of the genus <italic><tp:taxon-name><tp:taxon-name-part taxon-name-part-type="genus">Coelotes</tp:taxon-name-part></tp:taxon-name></italic> (<tp:taxon-name><tp:taxon-name-part taxon-name-part-type="order">Araneae</tp:taxon-name-part></tp:taxon-name>: <tp:taxon-name><tp:taxon-name-part taxon-name-part-type="family">Agelenidae</tp:taxon-name-part></tp:taxon-name>) from the Ryukyu Islands, Japan. Arachnological Papers Presented to Takeo Yaginuma on the Occasion of his Retirement, 75–82. <ext-link xlink:href="10.2476/asjaa.30.75" ext-link-type="doi" xlink:type="simple">https://doi.org/10.2476/asjaa.30.75</ext-link></mixed-citation></ref><ref id="B1"><mixed-citation xmlns:xlink="http://www.w3.org/1999/xlink" xlink:type="simple"><person-group><name name-style="western"><surname>Chen</surname><given-names>L</given-names></name><name name-style="western"><surname>Zhao</surname><given-names>Z</given-names></name><name name-style="western"><surname>Li</surname><given-names>SQ</given-names></name></person-group> (<year>2016</year>) <article-title>Six new species of the spider genus <italic><tp:taxon-name><tp:taxon-name-part taxon-name-part-type="genus">Spiricoelotes</tp:taxon-name-part></tp:taxon-name></italic> species (<tp:taxon-name><tp:taxon-name-part taxon-name-part-type="order">Araneae</tp:taxon-name-part></tp:taxon-name>, <tp:taxon-name><tp:taxon-name-part taxon-name-part-type="family">Agelenidae</tp:taxon-name-part></tp:taxon-name>) from caves in Jiangxi, China.</article-title><source>ZooKeys</source><volume>561</volume>: <fpage>1</fpage>–<lpage>19</lpage>. <ext-link xlink:href="10.3897/zookeys.561.6965" ext-link-type="doi" xlink:type="simple">https://doi.org/10.3897/zookeys.561.6965</ext-link></mixed-citation></ref></ref-list></tp:taxon-treatment>
