# Supplementary material for: ﻿Two new cave-dwelling Spiricoelotes species (Araneae, Agelenidae) from Hubei, China
Source: Zookeys. 2025 Jul 16;1245:383–97. doi: 10.3897/zookeys.1245.145389 (PMC12287721; doi:10.3897/zookeys.1245.145389)
Supplement: XML Treatment for Spiricoelotes zhengi [file zookeys.1245.145389-treatment3.xml]

<!DOCTYPE tp:taxon-treatment
  PUBLIC "-//TaxonX//DTD Taxonomic Treatment Publishing DTD v0 20100105//EN" "tax-treatment-NSO.dtd">
<tp:taxon-treatment xmlns:tp="http://www.plazi.org/taxpub"><tp:treatment-meta><kwd-group><label>Taxon classification</label><kwd>
                <named-content content-type="kingdom">Animalia</named-content>
              </kwd><kwd>
                <named-content content-type="order">Araneae</named-content>
              </kwd><kwd>
                <named-content content-type="family">Agelenidae</named-content>
              </kwd></kwd-group><mixed-citation publication-type="journal"><person-group><name><surname>Chen</surname><given-names>Hailun</given-names></name><name><surname>Liu</surname><given-names>Jie</given-names></name><name><surname>Wei</surname><given-names>Mian</given-names></name></person-group><article-title>﻿Two new cave-dwelling <italic><tp:taxon-name><tp:taxon-name-part taxon-name-part-type="genus" reg="Spiricoelotes">Spiricoelotes</tp:taxon-name-part></tp:taxon-name></italic> species (<tp:taxon-name><tp:taxon-name-part taxon-name-part-type="order">Araneae</tp:taxon-name-part></tp:taxon-name>, <tp:taxon-name><tp:taxon-name-part taxon-name-part-type="family">Agelenidae</tp:taxon-name-part></tp:taxon-name>) from Hubei, China</article-title><source>Zookeys</source><day>16</day><month>07</month><year>2025</year><volume>1245</volume><fpage>383</fpage><lpage>397</lpage><pub-id pub-id-type="doi">10.3897/zookeys.1245.145389</pub-id></mixed-citation></tp:treatment-meta><tp:nomenclature><label>﻿</label><tp:taxon-name>
              <object-id xmlns:xlink="http://www.w3.org/1999/xlink" content-type="arpha" xlink:type="simple">37DCE5E0-0DB8-590F-BBEB-81E88C81F0CD</object-id>
              <tp:taxon-name-part taxon-name-part-type="genus" reg="Spiricoelotes">Spiricoelotes</tp:taxon-name-part>
              <tp:taxon-name-part taxon-name-part-type="species" reg="zhengi">zhengi</tp:taxon-name-part>
              <object-id xmlns:xlink="http://www.w3.org/1999/xlink" content-type="zoobank" xlink:type="simple">https://zoobank.org/4EB13835-F587-4A6F-BAD7-E5E4675BA007</object-id>
            </tp:taxon-name><tp:taxon-status xmlns:xlink="http://www.w3.org/1999/xlink" xlink:type="simple">sp. nov.</tp:taxon-status><xref ref-type="fig" rid="F3">Figs 3A–C</xref><xref ref-type="fig" rid="F4">, 4C, D</xref><xref ref-type="fig" rid="F5">, 5</xref><xref ref-type="fig" rid="F7">, 7C, D</xref><xref ref-type="fig" rid="F8">, 8</xref></tp:nomenclature><tp:treatment-sec sec-type="type material" id="SECID0EM5AE"><title>Type materials.</title><p><bold><italic>Holotype</italic></bold> • ♂ (<named-content xmlns:xlink="http://www.w3.org/1999/xlink" content-type="dwc:institutional_code" xlink:title="Centre for Behavioural Ecology and Evolution, College of Life Sciences, Hubei University" xlink:href="http://grbio.org/institution/hubei-university" xlink:type="simple">CBEE</named-content>, LJ202385), <bold>China: <italic>Hubei Province</italic></bold>: Xianning City, Chongyang County, entrance of Daquan Cave, 29.5534°N, 114.2662°E, elevation: 124 m, 31.X.2023, Jian Chang, Mian Wei, Guoyuan Zhang and Haosiyi Zhu leg. <bold><italic>Paratypes</italic></bold>: • 2♂♂4♀♀(<named-content xmlns:xlink="http://www.w3.org/1999/xlink" content-type="dwc:institutional_code" xlink:title="Centre for Behavioural Ecology and Evolution, College of Life Sciences, Hubei University" xlink:href="http://grbio.org/institution/hubei-university" xlink:type="simple">CBEE</named-content>, LJ202386–LJ202391), same data as holotype; • 1♀(<named-content xmlns:xlink="http://www.w3.org/1999/xlink" content-type="dwc:institutional_code" xlink:title="Centre for Behavioural Ecology and Evolution, College of Life Sciences, Hubei University" xlink:href="http://grbio.org/institution/hubei-university" xlink:type="simple">CBEE</named-content>, LJ202392), <bold>China: <italic>Hubei Province</italic></bold>: Huangshi City, Daye County, entrance of East Cave, <named-content xmlns:xlink="http://www.w3.org/1999/xlink" content-type="dwc:verbatimCoordinates" xlink:type="simple"><named-content content-type="geo-json" specific-use="{&#34;type&#34;:&#34;Point&#34;,&#34;coordinates&#34;:[115.104300,30.180000]}" id="NCID0ER6AE" xlink:type="simple">30.1800°N, 115.1043°E</named-content></named-content>, elevation: 174 m, 26.XI.2023, Jian Chang, Hailun Chen, Jie Liu, Zhuoning Liu and Mian Wei leg.; • 1♀(<named-content xmlns:xlink="http://www.w3.org/1999/xlink" content-type="dwc:institutional_code" xlink:title="Centre for Behavioural Ecology and Evolution, College of Life Sciences, Hubei University" xlink:href="http://grbio.org/institution/hubei-university" xlink:type="simple">CBEE</named-content>, LJ202393), <bold>China: <italic>Hubei Province</italic></bold>: Huangshi City, Daye County, West Cave, <named-content xmlns:xlink="http://www.w3.org/1999/xlink" content-type="dwc:verbatimCoordinates" xlink:type="simple"><named-content content-type="geo-json" specific-use="{&#34;type&#34;:&#34;Point&#34;,&#34;coordinates&#34;:[115.102700,30.178900]}" id="NCID0ECAAG" xlink:type="simple">30.1789°N, 115.1027°E</named-content></named-content>, elevation: 165 m, 26.XI.2023, Jian Chang, Hailun Chen, Jie Liu, Zhuoning Liu and Mian Wei leg.; • 3♂♂3♀♀(<named-content xmlns:xlink="http://www.w3.org/1999/xlink" content-type="dwc:institutional_code" xlink:title="Centre for Behavioural Ecology and Evolution, College of Life Sciences, Hubei University" xlink:href="http://grbio.org/institution/hubei-university" xlink:type="simple">CBEE</named-content>, LJ202394–LJ202399), <bold>China: <italic>Hubei Province</italic></bold>: Xianning City, Xianan District, entrance of a nameless cave, <named-content xmlns:xlink="http://www.w3.org/1999/xlink" content-type="dwc:verbatimCoordinates" xlink:type="simple"><named-content content-type="geo-json" specific-use="{&#34;type&#34;:&#34;Point&#34;,&#34;coordinates&#34;:[114.312200,29.771500]}" id="NCID0ESAAG" xlink:type="simple">29.7715°N, 114.3122°E</named-content></named-content>, elevation: 89 m, 10.XII.2023, Jian Chang, Guolong Huang and Mian Wei leg.</p></tp:treatment-sec><tp:treatment-sec sec-type="etymology" id="SECID0EXAAG"><title>Etymology.</title><p>The specific name is dedicated to Yuandong Zheng, in appreciation of his specimen donations to our research group; this name is treated as a noun (name) in the genitive case.</p></tp:treatment-sec><tp:treatment-sec sec-type="diagnosis" id="SECID0E3AAG"><title>Diagnosis.</title><p><italic><tp:taxon-name><tp:taxon-name-part taxon-name-part-type="genus" reg="Spiricoelotes">Spiricoelotes</tp:taxon-name-part><tp:taxon-name-part taxon-name-part-type="species" reg="zhengi">zhengi</tp:taxon-name-part></tp:taxon-name></italic> sp. nov. resembles <italic><tp:taxon-name><tp:taxon-name-part taxon-name-part-type="genus" reg="Spiricoelotes">S.</tp:taxon-name-part><tp:taxon-name-part taxon-name-part-type="species" reg="zonatus">zonatus</tp:taxon-name-part></tp:taxon-name></italic> and <italic><tp:taxon-name><tp:taxon-name-part taxon-name-part-type="genus" reg="Spiricoelotes">S.</tp:taxon-name-part><tp:taxon-name-part taxon-name-part-type="species" reg="urumensis">urumensis</tp:taxon-name-part></tp:taxon-name></italic>. The males resemble those of the latter in 1) having a spiculate and spiral distal part of the dorsal margin of the conductor (Figs <xref ref-type="fig" rid="F3">3B, E</xref>, <xref ref-type="fig" rid="F4">4D, F</xref>; figs 25, 26 in <xref ref-type="bibr" rid="B4">Shimojana 1989</xref>); 2) the cymbial furrow being deep and relatively long, measuring no less than 1/3 or subequal to 1/2 the length of the cymbium (Fig. <xref ref-type="fig" rid="F3">3C, F</xref>; fig. 26 in <xref ref-type="bibr" rid="B4">Shimojana 1989</xref>). In other congeners, the conductor is thick and short (fig. 7 in <xref ref-type="bibr" rid="B1">Chen et al. 2016</xref>), or long and sometimes coiled but not spiral (figs 1B, 3B, 5B, 9B in <xref ref-type="bibr" rid="B1">Chen et al. 2016</xref>); the cymbial furrow is less than 1/3 the length of the cymbium (figs 1C, 3C, 5C, 7C, 9C in <xref ref-type="bibr" rid="B1">Chen et al. 2016</xref>), or extremely long, subequal to 4/5 the length of the cymbium (Fig. <xref ref-type="fig" rid="F1">1C</xref>). However, <italic><tp:taxon-name><tp:taxon-name-part taxon-name-part-type="genus" reg="Spiricoelotes">S.</tp:taxon-name-part><tp:taxon-name-part taxon-name-part-type="species" reg="zhengi">zhengi</tp:taxon-name-part></tp:taxon-name></italic> sp. nov. can be distinguished from the latter by 1) having a relatively short cymbial furrow, less than 1/2 the length of the cymbium (Fig. <xref ref-type="fig" rid="F3">3C</xref>), versus being subequal to 1/2 the length of the cymbium in <italic><tp:taxon-name><tp:taxon-name-part taxon-name-part-type="genus" reg="Spiricoelotes">S.</tp:taxon-name-part><tp:taxon-name-part taxon-name-part-type="species" reg="zonatus">zonatus</tp:taxon-name-part></tp:taxon-name></italic> (Fig. <xref ref-type="fig" rid="F3">3F</xref>); 2) the patellar apophysis is shorter than the patella (Fig. <xref ref-type="fig" rid="F3">3C</xref>), versus being subequal to the length of the patella in <italic><tp:taxon-name><tp:taxon-name-part taxon-name-part-type="genus" reg="Spiricoelotes">S.</tp:taxon-name-part><tp:taxon-name-part taxon-name-part-type="species" reg="zonatus">zonatus</tp:taxon-name-part></tp:taxon-name></italic> (Fig. <xref ref-type="fig" rid="F3">3F</xref>), or obviously longer than the patella in <italic><tp:taxon-name><tp:taxon-name-part taxon-name-part-type="genus" reg="Spiricoelotes">S.</tp:taxon-name-part><tp:taxon-name-part taxon-name-part-type="species" reg="urumensis">urumensis</tp:taxon-name-part></tp:taxon-name></italic> (fig. 26 in <xref ref-type="bibr" rid="B4">Shimojana 1989</xref>); 3) the dorsal margin of the conductor is broad, with the spiral part of the dorsal margin of the conductor relatively short (Fig. <xref ref-type="fig" rid="F3">3A–C</xref>), versus being relatively thin in <italic><tp:taxon-name><tp:taxon-name-part taxon-name-part-type="genus" reg="Spiricoelotes">S.</tp:taxon-name-part><tp:taxon-name-part taxon-name-part-type="species" reg="zonatus">zonatus</tp:taxon-name-part></tp:taxon-name></italic> (Fig. <xref ref-type="fig" rid="F3">3D–F</xref>), or having an extremely long spiral part in <italic><tp:taxon-name><tp:taxon-name-part taxon-name-part-type="genus" reg="Spiricoelotes">S.</tp:taxon-name-part><tp:taxon-name-part taxon-name-part-type="species" reg="urumensis">urumensis</tp:taxon-name-part></tp:taxon-name></italic> (figs 25, 26 in <xref ref-type="bibr" rid="B4">Shimojana 1989</xref>); 4) the embolus is relatively short (Figs <xref ref-type="fig" rid="F3">3A, B</xref>, <xref ref-type="fig" rid="F4">4C, D</xref>), versus being long in <italic><tp:taxon-name><tp:taxon-name-part taxon-name-part-type="genus" reg="Spiricoelotes">S.</tp:taxon-name-part><tp:taxon-name-part taxon-name-part-type="species" reg="zonatus">zonatus</tp:taxon-name-part></tp:taxon-name></italic> (Figs <xref ref-type="fig" rid="F3">3D, E</xref>, <xref ref-type="fig" rid="F4">4E, F</xref>). The females of the new species resemble those of <italic><tp:taxon-name><tp:taxon-name-part taxon-name-part-type="genus" reg="Spiricoelotes">S.</tp:taxon-name-part><tp:taxon-name-part taxon-name-part-type="species" reg="zonatus">zonatus</tp:taxon-name-part></tp:taxon-name></italic> in 1) lacking an atrium and having large, round copulatory openings (Figs <xref ref-type="fig" rid="F5">5A</xref>, <xref ref-type="fig" rid="F6">6A</xref>); 2) spermathecal stalk being long and coiled (Figs <xref ref-type="fig" rid="F5">5B</xref>, <xref ref-type="fig" rid="F6">6B</xref>). In other congeners, the atria are weak and separated, and the copulatory openings are small or large, but irregularly shaped (fig. 2A; fig. 28 in <xref ref-type="bibr" rid="B4">Shimojana 1989</xref>; figs 2A, B, 4A, B, 6A, B, 8A, B, 10A, B, 11A, B in <xref ref-type="bibr" rid="B1">Chen et al. 2016</xref>); the spermathecal stalks are short and not coiled (fig. 29 in <xref ref-type="bibr" rid="B4">Shimojana 1989</xref>; figs 2B, 4B, 6B, 8B, 10B, 11B in <xref ref-type="bibr" rid="B1">Chen et al. 2016</xref>). However, <italic><tp:taxon-name><tp:taxon-name-part taxon-name-part-type="genus" reg="Spiricoelotes">S.</tp:taxon-name-part><tp:taxon-name-part taxon-name-part-type="species" reg="zhengi">zhengi</tp:taxon-name-part></tp:taxon-name></italic> sp. nov. can be distinguished from <italic><tp:taxon-name><tp:taxon-name-part taxon-name-part-type="genus" reg="Spiricoelotes">S.</tp:taxon-name-part><tp:taxon-name-part taxon-name-part-type="species" reg="zonatus">zonatus</tp:taxon-name-part></tp:taxon-name></italic> in having 1) relatively short copulatory ducts, which are almost covered by the coiled spermathecal stalk (Fig. <xref ref-type="fig" rid="F5">5B</xref>), versus are relatively long in <italic><tp:taxon-name><tp:taxon-name-part taxon-name-part-type="genus" reg="Spiricoelotes">S.</tp:taxon-name-part><tp:taxon-name-part taxon-name-part-type="species" reg="zonatus">zonatus</tp:taxon-name-part></tp:taxon-name></italic> (Fig. <xref ref-type="fig" rid="F6">6B</xref>); 2) thick spermathecal stalks and the posterior part of the spermathecal stalk with a right-angled turn (Fig. <xref ref-type="fig" rid="F5">5B</xref>), versus spermathecal stalks relatively thin and the posterior part of the spermathecal stalk has a U-shaped turn in <italic><tp:taxon-name><tp:taxon-name-part taxon-name-part-type="genus" reg="Spiricoelotes">S.</tp:taxon-name-part><tp:taxon-name-part taxon-name-part-type="species" reg="zonatus">zonatus</tp:taxon-name-part></tp:taxon-name></italic> (Fig. <xref ref-type="fig" rid="F6">6B</xref>); 3) the spermathecal bases are nearly capsule-shaped (Fig. <xref ref-type="fig" rid="F5">5B</xref>), versus are mildly curved and kidney-shaped in <italic><tp:taxon-name><tp:taxon-name-part taxon-name-part-type="genus" reg="Spiricoelotes">S.</tp:taxon-name-part><tp:taxon-name-part taxon-name-part-type="species" reg="zonatus">zonatus</tp:taxon-name-part></tp:taxon-name></italic> (Fig. <xref ref-type="fig" rid="F6">6B</xref>).</p></tp:treatment-sec><tp:treatment-sec sec-type="description" id="SECID0E5KAG"><title>Description.</title><p><bold>Male holotype</bold> (Fig. <xref ref-type="fig" rid="F7">7C</xref>). Carapace yellowish, cervical and radial grooves indistinct, with weak patterns. Chelicerae with 3 promarginal teeth and 5 retromarginal teeth, condyle weak. Sternum longer than wide. Abdomen dark, with 6 yellowish chevron-shaped patterns, covered by blueish gray hairs. Legs yellowish. Total length 6.82. Carapace 3.43 long, 2.50 wide. Abdomen 3.20 long, 2.16 wide. Eye diameters and interdistances: <abbrev xmlns:xlink="http://www.w3.org/1999/xlink" xlink:title="anterior median eye" id="ABBRID0EKLAG" xlink:type="simple">AME</abbrev> 0.11, <abbrev xmlns:xlink="http://www.w3.org/1999/xlink" xlink:title="anterior lateral eye" id="ABBRID0EOLAG" xlink:type="simple">ALE</abbrev> 0.16, <abbrev xmlns:xlink="http://www.w3.org/1999/xlink" xlink:title="posterior median eye" id="ABBRID0ESLAG" xlink:type="simple">PME</abbrev> 0.16, <abbrev xmlns:xlink="http://www.w3.org/1999/xlink" xlink:title="posterior lateral eye" id="ABBRID0EWLAG" xlink:type="simple">PLE</abbrev> 0.16; <abbrev xmlns:xlink="http://www.w3.org/1999/xlink" xlink:title="distance between AME and AME" id="ABBRID0E1LAG" xlink:type="simple">AME–AME</abbrev> 0.08, <abbrev xmlns:xlink="http://www.w3.org/1999/xlink" xlink:title="distance between AME and ALE" id="ABBRID0E5LAG" xlink:type="simple">AME–ALE</abbrev> 0.03, <abbrev xmlns:xlink="http://www.w3.org/1999/xlink" xlink:title="distance between PME and PME" id="ABBRID0ECMAG" xlink:type="simple">PME–PME</abbrev> 0.10, <abbrev xmlns:xlink="http://www.w3.org/1999/xlink" xlink:title="distance between PME and PLE" id="ABBRID0EGMAG" xlink:type="simple">PME–PLE</abbrev> 0.09. Measurements of legs: I 13. 72 (3.83, 1.07, 3.66, 3.35, 1.81), II 13. 31 (3.74, 0.93, 3.70, 2.80, 2.14), III 12. 30 (3.27, 0.58, 2.69, 3.37, 1.64), IV 15. 25 (3.79, 0.92, 3.65, 4.67, 2.22). Chelicera with 3 promarginal and 5 retromarginal teeth.</p><p><bold><italic>Palp</italic></bold> (Fig. <xref ref-type="fig" rid="F3">3A–C</xref>). Patellar apophysis approximately 2/3 length of patella, hook-shaped, and with distal tip strongly curved backward. Retrolateral tibia apophysis with semicircular tip. Lateral tibial apophysis short, approximately 1/3 length of retrolateral tibia apophysis. Cymbial furrow long, approximately 2/5 the length of cymbium. Conductor pointed upward, ventral margin short and sclerotized; dorsal margin consisted with a smooth basal part and a spiral distal part, and with a membranous ridge; apophysis of dorsal margin of conductor ridge-shaped. Tegulum with a large slice-shaped ridge situated retrolaterally, matched with the ridge-shaped dorsal apophysis of conductor. Embolus arising in a 5:00–5:30 o’clock-position. Median apohysis absent.</p><p><bold>Female paratype</bold> (Fig. <xref ref-type="fig" rid="F7">7D</xref>). Same in abdominal patterns and chelicera teeth as male but in darker colour. Total length 7.48. Carapace 3.62 long, 2.68 wide. Abdomen 3.78 long, 2.30 wide. Eye diameters and interdistances: <abbrev xmlns:xlink="http://www.w3.org/1999/xlink" xlink:title="anterior median eye" id="ABBRID0E4MAG" xlink:type="simple">AME</abbrev> 0.15, <abbrev xmlns:xlink="http://www.w3.org/1999/xlink" xlink:title="anterior lateral eye" id="ABBRID0EBNAG" xlink:type="simple">ALE</abbrev> 0.13, <abbrev xmlns:xlink="http://www.w3.org/1999/xlink" xlink:title="posterior median eye" id="ABBRID0EFNAG" xlink:type="simple">PME</abbrev> 0.17, <abbrev xmlns:xlink="http://www.w3.org/1999/xlink" xlink:title="posterior lateral eye" id="ABBRID0EJNAG" xlink:type="simple">PLE</abbrev> 0.15; <abbrev xmlns:xlink="http://www.w3.org/1999/xlink" xlink:title="distance between AME and AME" id="ABBRID0ENNAG" xlink:type="simple">AME–AME</abbrev> 0.07, <abbrev xmlns:xlink="http://www.w3.org/1999/xlink" xlink:title="distance between AME and ALE" id="ABBRID0ERNAG" xlink:type="simple">AME–ALE</abbrev> 0.12, <abbrev xmlns:xlink="http://www.w3.org/1999/xlink" xlink:title="distance between PME and PME" id="ABBRID0EVNAG" xlink:type="simple">PME–PME</abbrev> 0.10, <abbrev xmlns:xlink="http://www.w3.org/1999/xlink" xlink:title="distance between PME and PLE" id="ABBRID0EZNAG" xlink:type="simple">PME–PLE</abbrev> 0.10. Measurements of legs: I 13. 59 (3.17, 0.98, 3.83, 3.41, 2.20), II 12. 79 (3.45, 1.31, 2.89, 3.16, 1.89), III 11. 37 (3.16, 0.83, 3.34, 2.36, 1.68), IV 15. 04 (4.03, 1.10, 3.08, 4.70, 2.13).</p><p><bold><italic>Epigyne</italic></bold> (Fig. <xref ref-type="fig" rid="F5">5</xref>). Epigynal plate wider than long. Atrium absent. Copulatory openings large and distinct, located antero-medially. Hoods distinct, located laterally, above copulatory openings. Copulatory ducts short and membranous, nearly hidden by spermathecal stalks. Spermathecal heads small, situated near the beginning of spermathecal stalks; spermathecal stalks long and coiled twice, posterior part with a U-shaped turn; spermathecal bases capsule-shaped. Fertilization ducts short, posteriorly situated.</p></tp:treatment-sec><tp:treatment-sec sec-type="variation" id="SECID0EIOAG"><title>Variation.</title><p>The median apophysis present in some individuals as a small, sclerotized patch.</p></tp:treatment-sec><tp:treatment-sec sec-type="distribution" id="SECID0ENOAG"><title>Distribution.</title><p>Only known from the type localities (Fig. <xref ref-type="fig" rid="F8">8</xref>).</p></tp:treatment-sec><tp:treatment-sec><!--Section generated to contain objects referenced in tp:taxon-treatment.--><fig id="F3" position="float" orientation="portrait"><object-id xmlns:xlink="http://www.w3.org/1999/xlink" content-type="doi" xlink:type="simple">10.3897/zookeys.1245.145389.figure3</object-id><object-id xmlns:xlink="http://www.w3.org/1999/xlink" content-type="arpha" xlink:type="simple">C5E459A3-EA35-5A08-B991-274FA9D9600E</object-id><label>Figure 3.</label><caption><p>Male palps of <italic><tp:taxon-name><tp:taxon-name-part taxon-name-part-type="genus" reg="Spiricoelotes">Spiricoelotes</tp:taxon-name-part><tp:taxon-name-part taxon-name-part-type="species" reg="zhengi">zhengi</tp:taxon-name-part></tp:taxon-name></italic> sp. nov. and <italic><tp:taxon-name><tp:taxon-name-part taxon-name-part-type="genus" reg="Spiricoelotes">Spiricoelotes</tp:taxon-name-part><tp:taxon-name-part taxon-name-part-type="species" reg="zonatus">zonatus</tp:taxon-name-part></tp:taxon-name></italic>. <bold>A–C.</bold> Left palp of <italic><tp:taxon-name><tp:taxon-name-part taxon-name-part-type="genus" reg="Spiricoelotes">Spiricoelotes</tp:taxon-name-part><tp:taxon-name-part taxon-name-part-type="species" reg="zhengi">zhengi</tp:taxon-name-part></tp:taxon-name></italic> sp. nov. <bold>D–F.</bold> Left palp of <italic><tp:taxon-name><tp:taxon-name-part taxon-name-part-type="genus" reg="Spiricoelotes">Spiricoelotes</tp:taxon-name-part><tp:taxon-name-part taxon-name-part-type="species" reg="zonatus">zonatus</tp:taxon-name-part></tp:taxon-name></italic>. <bold>A, D.</bold> Prolateral view; <bold>B, E.</bold> Ventral view; <bold>C, F.</bold> Retrolateral view. Abbreviations: C = conductor; CF = cymbial furrow; CDM = dorsal margin of conductor; CDR = dorsal ridge of conductor; CVM = ventral margin of conductor; EB = embolic base; Em = embolus; LTA = lateral tibial apophysis; MA = Median apophysis; MR = membranous ridge of dorsal margin of conductor; PA = patellar apophysis; RTA = retrolateral tibial apophysis; ST = subtegulum; T = tegulum; TR = tegular ridge; TS = tegular sclerite. Scale bars: 0.50 mm.</p></caption><graphic xmlns:xlink="http://www.w3.org/1999/xlink" xlink:href="zookeys-1245-383_article-145389__-g003.jpg" position="float" orientation="portrait" xlink:type="simple" id="oo_1375240.jpg"><uri content-type="original_file" xlink:type="simple">https://binary.pensoft.net/fig/1375240</uri></graphic></fig><fig id="F4" position="float" orientation="portrait"><object-id xmlns:xlink="http://www.w3.org/1999/xlink" content-type="doi" xlink:type="simple">10.3897/zookeys.1245.145389.figure4</object-id><object-id xmlns:xlink="http://www.w3.org/1999/xlink" content-type="arpha" xlink:type="simple">1789F6E1-BAC9-5314-9DC5-C43FF4AD6510</object-id><label>Figure 4.</label><caption><p>Male palpal bulbs of <italic><tp:taxon-name><tp:taxon-name-part taxon-name-part-type="genus" reg="Spiricoelotes">Spiricoelotes</tp:taxon-name-part></tp:taxon-name></italic> spp. <bold>A, B.</bold><italic><tp:taxon-name><tp:taxon-name-part taxon-name-part-type="genus" reg="Spiricoelotes">S.</tp:taxon-name-part><tp:taxon-name-part taxon-name-part-type="species" reg="metyr">metyr</tp:taxon-name-part></tp:taxon-name></italic> sp. nov.; <bold>C, D.</bold><italic><tp:taxon-name><tp:taxon-name-part taxon-name-part-type="genus" reg="Spiricoelotes">S.</tp:taxon-name-part><tp:taxon-name-part taxon-name-part-type="species" reg="zhengi">zhengi</tp:taxon-name-part></tp:taxon-name></italic> sp. nov.; <bold>E, F.</bold><italic><tp:taxon-name><tp:taxon-name-part taxon-name-part-type="genus" reg="Spiricoelotes">S.</tp:taxon-name-part><tp:taxon-name-part taxon-name-part-type="species" reg="zonatus">zonatus</tp:taxon-name-part></tp:taxon-name></italic>. <bold>A, C, E.</bold> Retrolatral view; <bold>B, D, F.</bold> Dorsal view. Abbreviations: CDM = dorsal margin of conductor; CDR = dorsal ridge of conductor; CVM = ventral margin of conductor; MR = membranous ridge of dorsal margin of conductor; TR = tegular ridge. Scale bars: 0.50 mm.</p></caption><graphic xmlns:xlink="http://www.w3.org/1999/xlink" xlink:href="zookeys-1245-383_article-145389__-g004.jpg" position="float" orientation="portrait" xlink:type="simple" id="oo_1375241.jpg"><uri content-type="original_file" xlink:type="simple">https://binary.pensoft.net/fig/1375241</uri></graphic></fig><fig id="F5" position="float" orientation="portrait"><object-id xmlns:xlink="http://www.w3.org/1999/xlink" content-type="doi" xlink:type="simple">10.3897/zookeys.1245.145389.figure5</object-id><object-id xmlns:xlink="http://www.w3.org/1999/xlink" content-type="arpha" xlink:type="simple">099B32E7-BF7E-50BC-A720-04C83E702654</object-id><label>Figure 5.</label><caption><p>Epigyne of <italic><tp:taxon-name><tp:taxon-name-part taxon-name-part-type="genus" reg="Spiricoelotes">Spiricoelotes</tp:taxon-name-part><tp:taxon-name-part taxon-name-part-type="species" reg="zhengi">zhengi</tp:taxon-name-part></tp:taxon-name></italic> sp. nov. <bold>A.</bold> Epigyne, ventral view; <bold>B.</bold> Vulva, dorsal view. Abbreviations: CO = copulatory open; CD = copulatory duct; FD = fertilization duct; H = hood; SB = spermathecal base; SH = spermathecal head; SS = spermathecal stalk. Scale bar: 0.20 mm.</p></caption><graphic xmlns:xlink="http://www.w3.org/1999/xlink" xlink:href="zookeys-1245-383_article-145389__-g005.jpg" position="float" orientation="portrait" xlink:type="simple" id="oo_1375242.jpg"><uri content-type="original_file" xlink:type="simple">https://binary.pensoft.net/fig/1375242</uri></graphic></fig><fig id="F7" position="float" orientation="portrait"><object-id xmlns:xlink="http://www.w3.org/1999/xlink" content-type="doi" xlink:type="simple">10.3897/zookeys.1245.145389.figure7</object-id><object-id xmlns:xlink="http://www.w3.org/1999/xlink" content-type="arpha" xlink:type="simple">8E2D07D2-6F88-5108-868B-0CD2681447B0</object-id><label>Figure 7.</label><caption><p>Habitus of <italic><tp:taxon-name><tp:taxon-name-part taxon-name-part-type="genus" reg="Spiricoelotes">Spiricoelotes</tp:taxon-name-part></tp:taxon-name></italic> spp., dorsal view. <bold>A, B.</bold><italic><tp:taxon-name><tp:taxon-name-part taxon-name-part-type="genus" reg="Spiricoelotes">S.</tp:taxon-name-part><tp:taxon-name-part taxon-name-part-type="species" reg="metyr">metyr</tp:taxon-name-part></tp:taxon-name></italic> sp. nov.; <bold>C, D.</bold><italic><tp:taxon-name><tp:taxon-name-part taxon-name-part-type="genus" reg="Spiricoelotes">S.</tp:taxon-name-part><tp:taxon-name-part taxon-name-part-type="species" reg="zhengi">zhengi</tp:taxon-name-part></tp:taxon-name></italic> sp. nov.; <bold>E, F.</bold><italic><tp:taxon-name><tp:taxon-name-part taxon-name-part-type="genus" reg="Spiricoelotes">S.</tp:taxon-name-part><tp:taxon-name-part taxon-name-part-type="species" reg="zonatus">zonatus</tp:taxon-name-part></tp:taxon-name></italic>. <bold>A, C, E.</bold> Males; <bold>B, D, F.</bold> Females. The subimages indicate the ocular area, frontal view. Scale bars: 1.00 mm.</p></caption><graphic xmlns:xlink="http://www.w3.org/1999/xlink" xlink:href="zookeys-1245-383_article-145389__-g007.jpg" position="float" orientation="portrait" xlink:type="simple" id="oo_1375244.jpg"><uri content-type="original_file" xlink:type="simple">https://binary.pensoft.net/fig/1375244</uri></graphic></fig><fig id="F8" position="float" orientation="portrait"><object-id xmlns:xlink="http://www.w3.org/1999/xlink" content-type="doi" xlink:type="simple">10.3897/zookeys.1245.145389.figure8</object-id><object-id xmlns:xlink="http://www.w3.org/1999/xlink" content-type="arpha" xlink:type="simple">510969BD-1F29-56F8-848D-269571CEF73F</object-id><label>Figure 8.</label><caption><p>Distributions of <italic><tp:taxon-name><tp:taxon-name-part taxon-name-part-type="genus" reg="Spiricoelotes">Spiricoelotes</tp:taxon-name-part></tp:taxon-name></italic> spp. mentioned in the current paper of China. The hexagrams with white border indicate the localities of the examined materials, with black border indicate the localities of other unexamined materials, and with yellow border indicate the type locality.</p></caption><graphic xmlns:xlink="http://www.w3.org/1999/xlink" xlink:href="zookeys-1245-383_article-145389__-g008.jpg" position="float" orientation="portrait" xlink:type="simple" id="oo_1375245.jpg"><uri content-type="original_file" xlink:type="simple">https://binary.pensoft.net/fig/1375245</uri></graphic></fig><fig id="F1" position="float" orientation="portrait"><object-id xmlns:xlink="http://www.w3.org/1999/xlink" content-type="doi" xlink:type="simple">10.3897/zookeys.1245.145389.figure1</object-id><object-id xmlns:xlink="http://www.w3.org/1999/xlink" content-type="arpha" xlink:type="simple">010EEBF0-BD88-5E92-9836-976226572E20</object-id><label>Figure 1.</label><caption><p>Male palp of <italic><tp:taxon-name><tp:taxon-name-part taxon-name-part-type="genus" reg="Spiricoelotes">Spiricoelotes</tp:taxon-name-part><tp:taxon-name-part taxon-name-part-type="species" reg="metyr">metyr</tp:taxon-name-part></tp:taxon-name></italic> sp. nov. <bold>A</bold>–<bold>C.</bold> Left palp: <bold>A.</bold> Prolateral view; <bold>B.</bold> Ventral view; <bold>C.</bold> Retrolateral view. Abbreviations: C = conductor; CF = cymbial furrow; CDM = dorsal margin of conductor; CDR = dorsal ridge of conductor; CVM = ventral margin of conductor; EB = embolic base; Em = embolus; LTA = lateral tibial apophysis; MA = median apophysis; MR = membranous ridge of dorsal margin of conductor; PA = patellar apophysis; RTA = retrolateral tibial apophysis; ST = subtegulum; T = tegulum; TR = tegular ridge; TS = tegular sclerite. Scale bar: 0.50 mm.</p></caption><graphic xmlns:xlink="http://www.w3.org/1999/xlink" xlink:href="zookeys-1245-383_article-145389__-g001.jpg" position="float" orientation="portrait" xlink:type="simple" id="oo_1375238.jpg"><uri content-type="original_file" xlink:type="simple">https://binary.pensoft.net/fig/1375238</uri></graphic></fig><fig id="F6" position="float" orientation="portrait"><object-id xmlns:xlink="http://www.w3.org/1999/xlink" content-type="doi" xlink:type="simple">10.3897/zookeys.1245.145389.figure6</object-id><object-id xmlns:xlink="http://www.w3.org/1999/xlink" content-type="arpha" xlink:type="simple">F9E2E7EF-0B7D-5F2D-8459-C71E50BD2F8B</object-id><label>Figure 6.</label><caption><p>Epigyne of <italic><tp:taxon-name><tp:taxon-name-part taxon-name-part-type="genus" reg="Spiricoelotes">Spiricoelotes</tp:taxon-name-part><tp:taxon-name-part taxon-name-part-type="species" reg="zonatus">zonatus</tp:taxon-name-part></tp:taxon-name></italic>. <bold>A.</bold> Epigyne, ventral view; <bold>B.</bold> Vulva, dorsal view. Abbreviations: CO = copulatory open; CD = copulatory duct; FD = fertilization duct; H = hood; SB = spermathecal base; SH = spermathecal head; SS = spermathecal stalk. Scale bar: 0.20 mm.</p></caption><graphic xmlns:xlink="http://www.w3.org/1999/xlink" xlink:href="zookeys-1245-383_article-145389__-g006.jpg" position="float" orientation="portrait" xlink:type="simple" id="oo_1375243.jpg"><uri content-type="original_file" xlink:type="simple">https://binary.pensoft.net/fig/1375243</uri></graphic></fig></tp:treatment-sec><ref-list><ref id="B4"><mixed-citation xmlns:xlink="http://www.w3.org/1999/xlink" xlink:type="simple"><person-group><name name-style="western"><surname>Shimojana</surname><given-names>M</given-names></name></person-group> (<year>1989</year>) Four new species of the genus <italic><tp:taxon-name><tp:taxon-name-part taxon-name-part-type="genus">Coelotes</tp:taxon-name-part></tp:taxon-name></italic> (<tp:taxon-name><tp:taxon-name-part taxon-name-part-type="order">Araneae</tp:taxon-name-part></tp:taxon-name>: <tp:taxon-name><tp:taxon-name-part taxon-name-part-type="family">Agelenidae</tp:taxon-name-part></tp:taxon-name>) from the Ryukyu Islands, Japan. Arachnological Papers Presented to Takeo Yaginuma on the Occasion of his Retirement, 75–82. <ext-link xlink:href="10.2476/asjaa.30.75" ext-link-type="doi" xlink:type="simple">https://doi.org/10.2476/asjaa.30.75</ext-link></mixed-citation></ref><ref id="B1"><mixed-citation xmlns:xlink="http://www.w3.org/1999/xlink" xlink:type="simple"><person-group><name name-style="western"><surname>Chen</surname><given-names>L</given-names></name><name name-style="western"><surname>Zhao</surname><given-names>Z</given-names></name><name name-style="western"><surname>Li</surname><given-names>SQ</given-names></name></person-group> (<year>2016</year>) <article-title>Six new species of the spider genus <italic><tp:taxon-name><tp:taxon-name-part taxon-name-part-type="genus">Spiricoelotes</tp:taxon-name-part></tp:taxon-name></italic> species (<tp:taxon-name><tp:taxon-name-part taxon-name-part-type="order">Araneae</tp:taxon-name-part></tp:taxon-name>, <tp:taxon-name><tp:taxon-name-part taxon-name-part-type="family">Agelenidae</tp:taxon-name-part></tp:taxon-name>) from caves in Jiangxi, China.</article-title><source>ZooKeys</source><volume>561</volume>: <fpage>1</fpage>–<lpage>19</lpage>. <ext-link xlink:href="10.3897/zookeys.561.6965" ext-link-type="doi" xlink:type="simple">https://doi.org/10.3897/zookeys.561.6965</ext-link></mixed-citation></ref></ref-list></tp:taxon-treatment>
