# Supplementary material for: ﻿Two new cave-dwelling Spiricoelotes species (Araneae, Agelenidae) from Hubei, China
Source: Zookeys. 2025 Jul 16;1245:383–97. doi: 10.3897/zookeys.1245.145389 (PMC12287721; doi:10.3897/zookeys.1245.145389)
Supplement: XML Treatment for Spiricoelotes zonatus [file zookeys.1245.145389-treatment4.xml]

<!DOCTYPE tp:taxon-treatment
  PUBLIC "-//TaxonX//DTD Taxonomic Treatment Publishing DTD v0 20100105//EN" "tax-treatment-NSO.dtd">
<tp:taxon-treatment xmlns:tp="http://www.plazi.org/taxpub"><tp:treatment-meta><kwd-group><label>Taxon classification</label><kwd>
                <named-content content-type="kingdom">Animalia</named-content>
              </kwd><kwd>
                <named-content content-type="order">Araneae</named-content>
              </kwd><kwd>
                <named-content content-type="family">Agelenidae</named-content>
              </kwd></kwd-group><mixed-citation publication-type="journal"><person-group><name><surname>Chen</surname><given-names>Hailun</given-names></name><name><surname>Liu</surname><given-names>Jie</given-names></name><name><surname>Wei</surname><given-names>Mian</given-names></name></person-group><article-title>﻿Two new cave-dwelling <italic><tp:taxon-name><tp:taxon-name-part taxon-name-part-type="genus" reg="Spiricoelotes">Spiricoelotes</tp:taxon-name-part></tp:taxon-name></italic> species (<tp:taxon-name><tp:taxon-name-part taxon-name-part-type="order">Araneae</tp:taxon-name-part></tp:taxon-name>, <tp:taxon-name><tp:taxon-name-part taxon-name-part-type="family">Agelenidae</tp:taxon-name-part></tp:taxon-name>) from Hubei, China</article-title><source>Zookeys</source><day>16</day><month>07</month><year>2025</year><volume>1245</volume><fpage>383</fpage><lpage>397</lpage><pub-id pub-id-type="doi">10.3897/zookeys.1245.145389</pub-id></mixed-citation></tp:treatment-meta><tp:nomenclature><label>﻿</label><tp:taxon-name>
              <object-id xmlns:xlink="http://www.w3.org/1999/xlink" content-type="arpha" xlink:type="simple">B40A1FCD-32EA-563A-8246-7B71559DAEDC</object-id>
              <tp:taxon-name-part taxon-name-part-type="genus" reg="Spiricoelotes">Spiricoelotes</tp:taxon-name-part>
              <tp:taxon-name-part taxon-name-part-type="species" reg="zonatus">zonatus</tp:taxon-name-part>
            </tp:taxon-name><tp:taxon-authority>(Peng &amp; Wang, 1997)</tp:taxon-authority><xref ref-type="fig" rid="F3">Figs 3D–F</xref><xref ref-type="fig" rid="F4">, 4E, F</xref><xref ref-type="fig" rid="F6">, 6</xref><xref ref-type="fig" rid="F7">, 7E, F</xref><xref ref-type="fig" rid="F8">, 8</xref><tp:nomenclature-citation-list><tp:nomenclature-citation><tp:taxon-name>
                  <tp:taxon-name-part taxon-name-part-type="genus" reg="Coelotes">Coelotes</tp:taxon-name-part>
                  <tp:taxon-name-part taxon-name-part-type="species" reg="zonatus">zonatus</tp:taxon-name-part>
                </tp:taxon-name><comment>Peng &amp; Wang, 1997: 331, figs 32–36; Song et al. 1999: 388, figs 226O, P, 227P, 229B.</comment></tp:nomenclature-citation><tp:nomenclature-citation><tp:taxon-name>
                  <tp:taxon-name-part taxon-name-part-type="genus" reg="Coelotes">Coelotes</tp:taxon-name-part>
                  <tp:taxon-name-part taxon-name-part-type="species" reg="laoyingensis">laoyingensis</tp:taxon-name-part>
                </tp:taxon-name><comment>Chen &amp; Zhao, 1997: 89, figs 5, 6; Song et al. 1999: 376, fig. 220N, O.</comment></tp:nomenclature-citation><tp:nomenclature-citation><tp:taxon-name>
                  <tp:taxon-name-part taxon-name-part-type="genus" reg="Spiricoelotes">Spiricoelotes</tp:taxon-name-part>
                  <tp:taxon-name-part taxon-name-part-type="species" reg="zonatus">zonatus</tp:taxon-name-part>
                </tp:taxon-name><comment>: <xref ref-type="bibr" rid="B5">Wang 2002</xref>:131, figs 360–374; Wang 2003: 565, figs 80A–E, 97I; <xref ref-type="bibr" rid="B3">Okumura 2008</xref>: 1, figs 1–4; Okumura et al. 2009: 200, figs 406–409; Zhu and Zhang 2011: 330, fig. 239A–E; Yin et al. 2012: 1028, fig. 533a–e; <xref ref-type="bibr" rid="B7">Zhu et al. 2017</xref>: 531, fig. 350A–E.</comment></tp:nomenclature-citation></tp:nomenclature-citation-list></tp:nomenclature><tp:treatment-sec sec-type="type material" id="SECID0ECSAG"><title>Type materials</title><p><bold>(not examined). <italic>Holotype</italic></bold> • ♀ (<named-content xmlns:xlink="http://www.w3.org/1999/xlink" content-type="dwc:institutional_code" xlink:title="College of Life Sciences, Hunan Normal University" xlink:href="http://grbio.org/institution/hunan-normal-university" xlink:type="simple">HNNU</named-content>), <bold>China: <italic>Hunan Province</italic></bold>: Changsha City, Mt Yuelu, 17.I.1983, Jiafu Wang leg. <bold><italic>Paratypes</italic></bold>: 2 ♂♂5 ♀♀ (<named-content xmlns:xlink="http://www.w3.org/1999/xlink" content-type="dwc:institutional_code" xlink:title="College of Life Sciences, Hunan Normal University" xlink:href="http://grbio.org/institution/hunan-normal-university" xlink:type="simple">HNNU</named-content>), same data as the holotype.</p></tp:treatment-sec><tp:treatment-sec sec-type="material" id="SECID0E2SAG"><title>Materials examined.</title><p>• 3♀♀ (<named-content xmlns:xlink="http://www.w3.org/1999/xlink" content-type="dwc:institutional_code" xlink:title="Centre for Behavioural Ecology and Evolution, College of Life Sciences, Hubei University" xlink:href="http://grbio.org/institution/hubei-university" xlink:type="simple">CBEE</named-content>, LJEX01–LJEX03, type materials of <italic><tp:taxon-name><tp:taxon-name-part taxon-name-part-type="genus" reg="Coelotes">Coelotes</tp:taxon-name-part><tp:taxon-name-part taxon-name-part-type="species" reg="laoyingensis">laoyingensis</tp:taxon-name-part></tp:taxon-name></italic>), <bold>China: <italic>Hubei Province</italic></bold>: Mt Wudang, Laoying, 10.V.1982; • 5♂♂7♀♀ (<named-content xmlns:xlink="http://www.w3.org/1999/xlink" content-type="dwc:institutional_code" xlink:title="Centre for Behavioural Ecology and Evolution, College of Life Sciences, Hubei University" xlink:href="http://grbio.org/institution/hubei-university" xlink:type="simple">CBEE</named-content>, LJSC01–LJSC12), <bold>China: <italic>Sichuan Province</italic></bold>: Chengdu City, Shuangliu District, Jiang’an Campus of Sichuan University, <named-content xmlns:xlink="http://www.w3.org/1999/xlink" content-type="dwc:verbatimCoordinates" xlink:type="simple"><named-content content-type="geo-json" specific-use="{&#34;type&#34;:&#34;Point&#34;,&#34;coordinates&#34;:[103.996300,30.551800]}" id="NCID0E6TAG" xlink:type="simple">30.5518°N, 103.9963°E</named-content></named-content>, elevation: 477 m, XI.2018, Mian Wei leg.; • 1♂5♀♀ (<named-content xmlns:xlink="http://www.w3.org/1999/xlink" content-type="dwc:institutional_code" xlink:title="Centre for Behavioural Ecology and Evolution, College of Life Sciences, Hubei University" xlink:href="http://grbio.org/institution/hubei-university" xlink:type="simple">CBEE</named-content>, LJSC13–LJSC18), <bold>China: <italic>Sichuan Province</italic></bold>: Dujiangyan City, Mt Qingchengshan, <named-content xmlns:xlink="http://www.w3.org/1999/xlink" content-type="dwc:verbatimCoordinates" xlink:type="simple"><named-content content-type="geo-json" specific-use="{&#34;type&#34;:&#34;Point&#34;,&#34;coordinates&#34;:[103.483800,30.931900]}" id="NCID0EPUAG" xlink:type="simple">30.9319°N, 103.4838°E</named-content></named-content>, elevation: 1323 m, V.2019, Mian Wei leg.; • 12♂♂9♀ (<named-content xmlns:xlink="http://www.w3.org/1999/xlink" content-type="dwc:institutional_code" xlink:title="Centre for Behavioural Ecology and Evolution, College of Life Sciences, Hubei University" xlink:href="http://grbio.org/institution/hubei-university" xlink:type="simple">CBEE</named-content>, LJJS01–LJJS21), <bold>China: <italic>Jiangsu Province</italic></bold>: Nanjing City, Xuanwu District, Mt Zijinshan, <named-content xmlns:xlink="http://www.w3.org/1999/xlink" content-type="dwc:verbatimCoordinates" xlink:type="simple"><named-content content-type="geo-json" specific-use="{&#34;type&#34;:&#34;Point&#34;,&#34;coordinates&#34;:[118.853300,32.070400]}" id="NCID0E6UAG" xlink:type="simple">32.0704°N, 118.8533°E</named-content></named-content>, elevation: 225 m, 10.I.2020, Mian Wei leg.; • 3♂♂2♀♀ (<named-content xmlns:xlink="http://www.w3.org/1999/xlink" content-type="dwc:institutional_code" xlink:title="Centre for Behavioural Ecology and Evolution, College of Life Sciences, Hubei University" xlink:href="http://grbio.org/institution/hubei-university" xlink:type="simple">CBEE</named-content>, LJHB01–LJHB05), <bold>China: <italic>Hubei Province</italic></bold>: Yichang City, Dianjun District, Mojishan Forest Park, <named-content xmlns:xlink="http://www.w3.org/1999/xlink" content-type="dwc:verbatimCoordinates" xlink:type="simple"><named-content content-type="geo-json" specific-use="{&#34;type&#34;:&#34;Point&#34;,&#34;coordinates&#34;:[111.279600,30.682200]}" id="NCID0EPVAG" xlink:type="simple">30.6822°N, 111.2796°E</named-content></named-content>, elevation: 71 m, 16.II.2021, Mian Wei leg.; • 2♂♂2♀♀ (<named-content xmlns:xlink="http://www.w3.org/1999/xlink" content-type="dwc:institutional_code" xlink:title="Centre for Behavioural Ecology and Evolution, College of Life Sciences, Hubei University" xlink:href="http://grbio.org/institution/hubei-university" xlink:type="simple">CBEE</named-content>, LJCQ01–LJCQ04), <bold>China: <italic>Chongqing Municipality</italic></bold>: Yubei District, Jiuquhe Wetland Park, <named-content xmlns:xlink="http://www.w3.org/1999/xlink" content-type="dwc:verbatimCoordinates" xlink:type="simple"><named-content content-type="geo-json" specific-use="{&#34;type&#34;:&#34;Point&#34;,&#34;coordinates&#34;:[106.507200,29.653300]}" id="NCID0E6VAG" xlink:type="simple">29.6533°N, 106.5072°E</named-content></named-content>, elevation: 247 m, 16.XI.2022, Hailun Chen leg.; • 2♂♂1♀ (<named-content xmlns:xlink="http://www.w3.org/1999/xlink" content-type="dwc:institutional_code" xlink:title="Centre for Behavioural Ecology and Evolution, College of Life Sciences, Hubei University" xlink:href="http://grbio.org/institution/hubei-university" xlink:type="simple">CBEE</named-content>, LJHB06–08), <bold>China: <italic>Hubei Province</italic></bold>: Enshi Tujia and Miao Autonomous Region, Jianshi County, entrance of Pufeng Cave, <named-content xmlns:xlink="http://www.w3.org/1999/xlink" content-type="dwc:verbatimCoordinates" xlink:type="simple"><named-content content-type="geo-json" specific-use="{&#34;type&#34;:&#34;Point&#34;,&#34;coordinates&#34;:[109.695300,30.562200]}" id="NCID0EPWAG" xlink:type="simple">30.5622°N, 109.6953°E</named-content></named-content>, elevation: 657 m, 10.X.2023, Jiang Chang, Guolong Huang and Mian Wei leg.; • 10♂♂17♀♀ (<named-content xmlns:xlink="http://www.w3.org/1999/xlink" content-type="dwc:institutional_code" xlink:title="Centre for Behavioural Ecology and Evolution, College of Life Sciences, Hubei University" xlink:href="http://grbio.org/institution/hubei-university" xlink:type="simple">CBEE</named-content>, LJHB09–LJHB35), <bold>China: <italic>Hubei Province</italic></bold>: Enshi Tujia and Miao Autonomous Region, Laifeng County, entrance of Feng Cave, <named-content xmlns:xlink="http://www.w3.org/1999/xlink" content-type="dwc:verbatimCoordinates" xlink:type="simple"><named-content content-type="geo-json" specific-use="{&#34;type&#34;:&#34;Point&#34;,&#34;coordinates&#34;:[109.193700,29.168400]}" id="NCID0E6WAG" xlink:type="simple">29.1684°N, 109.1937°E</named-content></named-content>, elevation: 414 m, 12.X.2023, Jiang Chang, Guolong Huang and Mian Wei leg.; • 1♀ (<named-content xmlns:xlink="http://www.w3.org/1999/xlink" content-type="dwc:institutional_code" xlink:title="Centre for Behavioural Ecology and Evolution, College of Life Sciences, Hubei University" xlink:href="http://grbio.org/institution/hubei-university" xlink:type="simple">CBEE</named-content>, LJHB36), <bold>China: <italic>Jiangxi Province</italic></bold>: Jiujiang City, Mt. Lushan, <named-content xmlns:xlink="http://www.w3.org/1999/xlink" content-type="dwc:verbatimCoordinates" xlink:type="simple"><named-content content-type="geo-json" specific-use="{&#34;type&#34;:&#34;Point&#34;,&#34;coordinates&#34;:[115.992000,29.549500]}" id="NCID0EPXAG" xlink:type="simple">29.5495°N, 115.9920°E</named-content></named-content>, elevation: 1145 m, 1.XII.2023, local collector leg.</p></tp:treatment-sec><tp:treatment-sec sec-type="diagnosis" id="SECID0EUXAG"><title>Diagnosis.</title><p><italic><tp:taxon-name><tp:taxon-name-part taxon-name-part-type="genus" reg="Spiricoelotes">Spiricoelotes</tp:taxon-name-part><tp:taxon-name-part taxon-name-part-type="species" reg="zonatus">zonatus</tp:taxon-name-part></tp:taxon-name></italic> resembles <italic><tp:taxon-name><tp:taxon-name-part taxon-name-part-type="genus" reg="Spiricoelotes">S.</tp:taxon-name-part><tp:taxon-name-part taxon-name-part-type="species" reg="urumensis">urumensis</tp:taxon-name-part></tp:taxon-name></italic> and <italic><tp:taxon-name><tp:taxon-name-part taxon-name-part-type="genus" reg="Spiricoelotes">S.</tp:taxon-name-part><tp:taxon-name-part taxon-name-part-type="species" reg="zhengi">zhengi</tp:taxon-name-part></tp:taxon-name></italic> sp. nov. See diagnosis of <italic><tp:taxon-name><tp:taxon-name-part taxon-name-part-type="genus" reg="Spiricoelotes">S.</tp:taxon-name-part><tp:taxon-name-part taxon-name-part-type="species" reg="zhengi">zhengi</tp:taxon-name-part></tp:taxon-name></italic> sp. nov. above.</p></tp:treatment-sec><tp:treatment-sec sec-type="description" id="SECID0EGZAG"><title>Description.</title><p>See <xref ref-type="bibr" rid="B7">Zhu et al. (2017</xref>: fig. 350A–E) for detailed description.</p></tp:treatment-sec><tp:treatment-sec sec-type="distribution" id="SECID0EQZAG"><title>Distribution.</title><p>China (Anhui, Chongqing, Hubei, Hunan, Jiangsu, Jiangxi, Shanxi, Sichuan) (Fig. <xref ref-type="fig" rid="F8">8</xref>), introduced to Japan (Nagasaki) (Okumura, 2008).</p></tp:treatment-sec><tp:treatment-sec><!--Section generated to contain objects referenced in tp:taxon-treatment.--><fig id="F3" position="float" orientation="portrait"><object-id xmlns:xlink="http://www.w3.org/1999/xlink" content-type="doi" xlink:type="simple">10.3897/zookeys.1245.145389.figure3</object-id><object-id xmlns:xlink="http://www.w3.org/1999/xlink" content-type="arpha" xlink:type="simple">C5E459A3-EA35-5A08-B991-274FA9D9600E</object-id><label>Figure 3.</label><caption><p>Male palps of <italic><tp:taxon-name><tp:taxon-name-part taxon-name-part-type="genus" reg="Spiricoelotes">Spiricoelotes</tp:taxon-name-part><tp:taxon-name-part taxon-name-part-type="species" reg="zhengi">zhengi</tp:taxon-name-part></tp:taxon-name></italic> sp. nov. and <italic><tp:taxon-name><tp:taxon-name-part taxon-name-part-type="genus" reg="Spiricoelotes">Spiricoelotes</tp:taxon-name-part><tp:taxon-name-part taxon-name-part-type="species" reg="zonatus">zonatus</tp:taxon-name-part></tp:taxon-name></italic>. <bold>A–C.</bold> Left palp of <italic><tp:taxon-name><tp:taxon-name-part taxon-name-part-type="genus" reg="Spiricoelotes">Spiricoelotes</tp:taxon-name-part><tp:taxon-name-part taxon-name-part-type="species" reg="zhengi">zhengi</tp:taxon-name-part></tp:taxon-name></italic> sp. nov. <bold>D–F.</bold> Left palp of <italic><tp:taxon-name><tp:taxon-name-part taxon-name-part-type="genus" reg="Spiricoelotes">Spiricoelotes</tp:taxon-name-part><tp:taxon-name-part taxon-name-part-type="species" reg="zonatus">zonatus</tp:taxon-name-part></tp:taxon-name></italic>. <bold>A, D.</bold> Prolateral view; <bold>B, E.</bold> Ventral view; <bold>C, F.</bold> Retrolateral view. Abbreviations: C = conductor; CF = cymbial furrow; CDM = dorsal margin of conductor; CDR = dorsal ridge of conductor; CVM = ventral margin of conductor; EB = embolic base; Em = embolus; LTA = lateral tibial apophysis; MA = Median apophysis; MR = membranous ridge of dorsal margin of conductor; PA = patellar apophysis; RTA = retrolateral tibial apophysis; ST = subtegulum; T = tegulum; TR = tegular ridge; TS = tegular sclerite. Scale bars: 0.50 mm.</p></caption><graphic xmlns:xlink="http://www.w3.org/1999/xlink" xlink:href="zookeys-1245-383_article-145389__-g003.jpg" position="float" orientation="portrait" xlink:type="simple" id="oo_1375240.jpg"><uri content-type="original_file" xlink:type="simple">https://binary.pensoft.net/fig/1375240</uri></graphic></fig><fig id="F4" position="float" orientation="portrait"><object-id xmlns:xlink="http://www.w3.org/1999/xlink" content-type="doi" xlink:type="simple">10.3897/zookeys.1245.145389.figure4</object-id><object-id xmlns:xlink="http://www.w3.org/1999/xlink" content-type="arpha" xlink:type="simple">1789F6E1-BAC9-5314-9DC5-C43FF4AD6510</object-id><label>Figure 4.</label><caption><p>Male palpal bulbs of <italic><tp:taxon-name><tp:taxon-name-part taxon-name-part-type="genus" reg="Spiricoelotes">Spiricoelotes</tp:taxon-name-part></tp:taxon-name></italic> spp. <bold>A, B.</bold><italic><tp:taxon-name><tp:taxon-name-part taxon-name-part-type="genus" reg="Spiricoelotes">S.</tp:taxon-name-part><tp:taxon-name-part taxon-name-part-type="species" reg="metyr">metyr</tp:taxon-name-part></tp:taxon-name></italic> sp. nov.; <bold>C, D.</bold><italic><tp:taxon-name><tp:taxon-name-part taxon-name-part-type="genus" reg="Spiricoelotes">S.</tp:taxon-name-part><tp:taxon-name-part taxon-name-part-type="species" reg="zhengi">zhengi</tp:taxon-name-part></tp:taxon-name></italic> sp. nov.; <bold>E, F.</bold><italic><tp:taxon-name><tp:taxon-name-part taxon-name-part-type="genus" reg="Spiricoelotes">S.</tp:taxon-name-part><tp:taxon-name-part taxon-name-part-type="species" reg="zonatus">zonatus</tp:taxon-name-part></tp:taxon-name></italic>. <bold>A, C, E.</bold> Retrolatral view; <bold>B, D, F.</bold> Dorsal view. Abbreviations: CDM = dorsal margin of conductor; CDR = dorsal ridge of conductor; CVM = ventral margin of conductor; MR = membranous ridge of dorsal margin of conductor; TR = tegular ridge. Scale bars: 0.50 mm.</p></caption><graphic xmlns:xlink="http://www.w3.org/1999/xlink" xlink:href="zookeys-1245-383_article-145389__-g004.jpg" position="float" orientation="portrait" xlink:type="simple" id="oo_1375241.jpg"><uri content-type="original_file" xlink:type="simple">https://binary.pensoft.net/fig/1375241</uri></graphic></fig><fig id="F6" position="float" orientation="portrait"><object-id xmlns:xlink="http://www.w3.org/1999/xlink" content-type="doi" xlink:type="simple">10.3897/zookeys.1245.145389.figure6</object-id><object-id xmlns:xlink="http://www.w3.org/1999/xlink" content-type="arpha" xlink:type="simple">F9E2E7EF-0B7D-5F2D-8459-C71E50BD2F8B</object-id><label>Figure 6.</label><caption><p>Epigyne of <italic><tp:taxon-name><tp:taxon-name-part taxon-name-part-type="genus" reg="Spiricoelotes">Spiricoelotes</tp:taxon-name-part><tp:taxon-name-part taxon-name-part-type="species" reg="zonatus">zonatus</tp:taxon-name-part></tp:taxon-name></italic>. <bold>A.</bold> Epigyne, ventral view; <bold>B.</bold> Vulva, dorsal view. Abbreviations: CO = copulatory open; CD = copulatory duct; FD = fertilization duct; H = hood; SB = spermathecal base; SH = spermathecal head; SS = spermathecal stalk. Scale bar: 0.20 mm.</p></caption><graphic xmlns:xlink="http://www.w3.org/1999/xlink" xlink:href="zookeys-1245-383_article-145389__-g006.jpg" position="float" orientation="portrait" xlink:type="simple" id="oo_1375243.jpg"><uri content-type="original_file" xlink:type="simple">https://binary.pensoft.net/fig/1375243</uri></graphic></fig><fig id="F7" position="float" orientation="portrait"><object-id xmlns:xlink="http://www.w3.org/1999/xlink" content-type="doi" xlink:type="simple">10.3897/zookeys.1245.145389.figure7</object-id><object-id xmlns:xlink="http://www.w3.org/1999/xlink" content-type="arpha" xlink:type="simple">8E2D07D2-6F88-5108-868B-0CD2681447B0</object-id><label>Figure 7.</label><caption><p>Habitus of <italic><tp:taxon-name><tp:taxon-name-part taxon-name-part-type="genus" reg="Spiricoelotes">Spiricoelotes</tp:taxon-name-part></tp:taxon-name></italic> spp., dorsal view. <bold>A, B.</bold><italic><tp:taxon-name><tp:taxon-name-part taxon-name-part-type="genus" reg="Spiricoelotes">S.</tp:taxon-name-part><tp:taxon-name-part taxon-name-part-type="species" reg="metyr">metyr</tp:taxon-name-part></tp:taxon-name></italic> sp. nov.; <bold>C, D.</bold><italic><tp:taxon-name><tp:taxon-name-part taxon-name-part-type="genus" reg="Spiricoelotes">S.</tp:taxon-name-part><tp:taxon-name-part taxon-name-part-type="species" reg="zhengi">zhengi</tp:taxon-name-part></tp:taxon-name></italic> sp. nov.; <bold>E, F.</bold><italic><tp:taxon-name><tp:taxon-name-part taxon-name-part-type="genus" reg="Spiricoelotes">S.</tp:taxon-name-part><tp:taxon-name-part taxon-name-part-type="species" reg="zonatus">zonatus</tp:taxon-name-part></tp:taxon-name></italic>. <bold>A, C, E.</bold> Males; <bold>B, D, F.</bold> Females. The subimages indicate the ocular area, frontal view. Scale bars: 1.00 mm.</p></caption><graphic xmlns:xlink="http://www.w3.org/1999/xlink" xlink:href="zookeys-1245-383_article-145389__-g007.jpg" position="float" orientation="portrait" xlink:type="simple" id="oo_1375244.jpg"><uri content-type="original_file" xlink:type="simple">https://binary.pensoft.net/fig/1375244</uri></graphic></fig><fig id="F8" position="float" orientation="portrait"><object-id xmlns:xlink="http://www.w3.org/1999/xlink" content-type="doi" xlink:type="simple">10.3897/zookeys.1245.145389.figure8</object-id><object-id xmlns:xlink="http://www.w3.org/1999/xlink" content-type="arpha" xlink:type="simple">510969BD-1F29-56F8-848D-269571CEF73F</object-id><label>Figure 8.</label><caption><p>Distributions of <italic><tp:taxon-name><tp:taxon-name-part taxon-name-part-type="genus" reg="Spiricoelotes">Spiricoelotes</tp:taxon-name-part></tp:taxon-name></italic> spp. mentioned in the current paper of China. The hexagrams with white border indicate the localities of the examined materials, with black border indicate the localities of other unexamined materials, and with yellow border indicate the type locality.</p></caption><graphic xmlns:xlink="http://www.w3.org/1999/xlink" xlink:href="zookeys-1245-383_article-145389__-g008.jpg" position="float" orientation="portrait" xlink:type="simple" id="oo_1375245.jpg"><uri content-type="original_file" xlink:type="simple">https://binary.pensoft.net/fig/1375245</uri></graphic></fig></tp:treatment-sec><ref-list><ref id="B5"><mixed-citation xmlns:xlink="http://www.w3.org/1999/xlink" xlink:type="simple"><person-group><name name-style="western"><surname>Wang</surname><given-names>XP</given-names></name></person-group> (<year>2002</year>) <article-title>A generic-level revision of the spider subfamily <tp:taxon-name><tp:taxon-name-part taxon-name-part-type="subfamily">Coelotinae</tp:taxon-name-part></tp:taxon-name> (<tp:taxon-name><tp:taxon-name-part taxon-name-part-type="order">Araneae</tp:taxon-name-part></tp:taxon-name>, <tp:taxon-name><tp:taxon-name-part taxon-name-part-type="family">Amaurobiidae</tp:taxon-name-part></tp:taxon-name>).</article-title><source>Bulletin of the American Museum of Natural History</source><volume>269</volume>(<issue>1</issue>): <fpage>1</fpage>–<lpage>150</lpage>. <ext-link xlink:href="10.1206/0003-0090(2002)269%3C0001:AGLROT%3E2.0.CO;2" ext-link-type="doi" xlink:type="simple">https://doi.org/10.1206/0003-0090(2002)269&lt;0001:AGLROT&gt;2.0.CO;2</ext-link></mixed-citation></ref><ref id="B3"><mixed-citation xmlns:xlink="http://www.w3.org/1999/xlink" xlink:type="simple"><person-group><name name-style="western"><surname>Okumura</surname><given-names>K</given-names></name></person-group> (<year>2008</year>) <article-title>The first record of <italic><tp:taxon-name><tp:taxon-name-part taxon-name-part-type="genus">Spiricoelotes</tp:taxon-name-part><tp:taxon-name-part taxon-name-part-type="species">zonatus</tp:taxon-name-part></tp:taxon-name></italic> (Peng &amp; Wang 1997) (<tp:taxon-name><tp:taxon-name-part taxon-name-part-type="order">Araneae</tp:taxon-name-part></tp:taxon-name>: <tp:taxon-name><tp:taxon-name-part taxon-name-part-type="family">Amaurobiidae</tp:taxon-name-part></tp:taxon-name>) from Japan.</article-title><source>Acta Arachnologica</source><volume>57</volume>(<issue>1</issue>): <fpage>1</fpage>–<lpage>3</lpage>. <ext-link xlink:href="10.2476/asjaa.57.1" ext-link-type="doi" xlink:type="simple">https://doi.org/10.2476/asjaa.57.1</ext-link></mixed-citation></ref><ref id="B7"><mixed-citation xmlns:xlink="http://www.w3.org/1999/xlink" xlink:type="simple"><person-group><name name-style="western"><surname>Zhu</surname><given-names>MS</given-names></name><name name-style="western"><surname>Wang</surname><given-names>XP</given-names></name><name name-style="western"><surname>Zhang</surname><given-names>ZS</given-names></name></person-group> (<year>2017</year>) <source>Fauna Sinica: Invertebrata (Vol. 59): <tp:taxon-name><tp:taxon-name-part taxon-name-part-type="class">Arachnida</tp:taxon-name-part></tp:taxon-name>: <tp:taxon-name><tp:taxon-name-part taxon-name-part-type="order">Araneae</tp:taxon-name-part></tp:taxon-name>: <tp:taxon-name><tp:taxon-name-part taxon-name-part-type="family">Agelenidae</tp:taxon-name-part></tp:taxon-name> and <tp:taxon-name><tp:taxon-name-part taxon-name-part-type="family">Amaurobiidae</tp:taxon-name-part></tp:taxon-name>.</source><publisher-name>Science Press</publisher-name>, <publisher-loc>Beijing</publisher-loc>, <size units="page">727 pp</size>.</mixed-citation></ref></ref-list></tp:taxon-treatment>
